# Supplementary material for: Prognosis and immunotherapy response prediction based on M2 macrophage-related genes in colon cancer
Source: J Cancer Res Clin Oncol. 2024 Jan 25;150(2):31. doi: 10.1007/s00432-023-05573-6 (PMC10811099; doi:10.1007/s00432-023-05573-6)
Supplement: Supplementary file 3 — Supplementary file3 (XLSX 133 KB) [file 432_2023_5573_MOESM3_ESM.xlsx]

## Sheet: Sheet1
Mixture	B cells naive	B cells memory	Plasma cells	T cells CD8	T cells CD4 naive	T cells CD4 memory resting	T cells CD4 memory activated	T cells follicular helper	T cells regulatory (Tregs)	T cells gamma delta	NK cells resting	NK cells activated	Monocytes	Macrophages M0	Macrophages M1	Macrophages M2	Dendritic cells resting	Dendritic cells activated	Mast cells resting	Mast cells activated	Eosinophils	Neutrophils	P-value	Correlation	RMSE
TCGA-A6-2671-11A-01R-A32Z-07	0.0276742	0	0.250028	0.169024	0	0.133627	0	0.00766378	0.0518168	0	0.0167313	0.0134161	0.00542218	0	0.0134934	0.144296	0.104161	0	0.0626452	0	0	0	0.15	0.10214	1.02817
TCGA-AA-3655-11A-01R-1723-07	0.0547259	0	0.168634	0.0935184	0	0.205694	0.000565399	0.0149918	0.0199933	0.0179028	0	0.0313027	0.0188448	0	0.0372511	0.247249	0.00361669	0	0.0857097	0	0	0	0.01	0.230542	0.983406
TCGA-AA-3517-11A-01R-A32Z-07	0.235916	0	0.139893	0.107516	0	0.131504	0	0	0.108668	0	0	0.0304911	0.00119577	0.0362275	0.0166179	0.0967808	0.0521737	0.00201948	0.0409976	0	0	0	0.035	0.182743	1.00555
TCGA-AA-3712-11A-01R-1723-07	0.00535915	0	0.294605	0.0455545	0	0.167339	0	0	0.00777475	0	0.0102447	0.00832628	0.000179094	0	0.00850461	0.236547	0.0560495	0	0.118856	0	0.0406609	0	0.095	0.125313	1.01738
TCGA-A6-5659-11A-01R-1653-07	0.0737041	0	0.341178	0.0253394	0	0.152267	0.0090524	0	0.0166203	0.00292067	0	0.0110093	0.00138913	0.0311006	0.0187293	0.0997809	0.0651316	0.000334351	0.110326	0	0.036006	0.00511173	0.362	0.0518208	1.03779
TCGA-A6-2682-11A-01R-A32Z-07	0.105238	0	0.252856	0.0362123	0	0.175499	0	0.00464189	0.0438048	0	0	0.0469172	0	0.0168115	0.0141038	0.145597	0.02017	0	0.109796	0	0.0283518	0	0.047	0.159998	1.00482
TCGA-AZ-6603-11A-02R-1839-07	0.0122865	0	0.0888842	0.0481425	0	0.132546	0	0	0.011361	0	0	0.0496568	0.0529828	0	0.176225	0.308122	0.0130101	0	0.106782	0	0	0	0.001	0.352772	0.941745
TCGA-AA-3511-11A-01R-1839-07	0.190582	0.0725515	0.0965931	0.124744	0	0.140729	0.00230483	0.0325477	0.0638655	0	0	0.0145264	0.000484682	0.0442658	0.00361091	0.124855	0	0	0.0883389	0	0	0	0.024	0.192932	1.00338
TCGA-A6-2683-11A-01R-A32Z-07	0.0159317	0	0.325782	0.0554966	0	0.221503	0	0	0.0414208	0	0	0.00595034	0	0	0.00818174	0.154375	0.027059	0	0.0930831	0	0.0467867	0.00442946	0.308	0.0609629	1.03931
TCGA-AA-3520-11A-01R-A32Z-07	0.0442632	0	0.164416	0.0563775	0	0.196587	0	0.0200541	0.0382225	0	0	0.0438343	0.00751253	0.00486141	0.0499204	0.178507	0.0771572	0	0.107029	0	0.0112588	0	0.222	0.0807552	1.03405
TCGA-A6-5665-11A-01R-1653-07	0.0614183	0	0.224914	0.0956986	0	0.186184	0.030517	0	0.0286058	0	0.00497029	0	0	0.00392459	0.0215125	0.172744	0.0342682	0.00566181	0.0920758	0	0.0375059	0	0.422	0.041501	1.04376
TCGA-A6-5667-11A-01R-1723-07	0.0548203	0.0105111	0.156941	0.0929797	0	0.143193	0	0.0207897	0.0825314	0	0	0.0309102	0.00453214	0	0.0118274	0.154195	0.116608	0	0.0483545	0.0707617	0.00104427	0	0.195	0.089141	1.03409
TCGA-AZ-6601-11A-01R-1774-07	0.0940328	0	0.274043	0.144214	0	0.121877	0	0.037022	0.0695352	0	0	0.0131169	0.00917154	0	0.00362634	0.147097	0.0578474	0.00139786	0.0270189	0	0	0	0.303	0.0620272	1.04366
TCGA-AZ-6600-11A-01R-1774-07	0.104011	0	0.226686	0.0730046	0	0.249981	0	0	0.0159077	0	0	0.039772	0	0	0.0428546	0.117019	0	0.00267318	0.106117	0.0219744	0	0	0.059	0.14536	1.01598
TCGA-AA-3525-11A-01R-A32Z-07	0.128526	0	0.17024	0.164605	0	0.154616	0	0.0193854	0.0397296	0	0	0.0466645	0	0.0217658	0.0643196	0.124864	0	0	0.0646123	0	0.000671981	0	0.103	0.121542	1.02978
TCGA-A6-2684-11A-01R-A32Z-07	0.0115061	0	0.222004	0.0998336	0	0.1751	0	0.0147761	0.0573273	0	0	0.0484037	0.0102295	0.0320016	0.0192674	0.140617	0.045203	0	0.0937055	0	0.0300253	0	0.204	0.0863677	1.03293
TCGA-AA-3522-11A-01R-A32Z-07	0.0547202	0	0.171322	0.0656506	0	0.184852	0	0.000475834	0.0660186	0	0	0.0244444	0	0	0.0168238	0.190398	0.0827393	0	0.129821	0	0.0127347	0	0.237	0.0742242	1.0357
TCGA-AZ-6605-11A-01R-1839-07	0.00296372	0	0	0.0188346	0	0.317652	0	0	0.0460361	0	0	0.0104595	0.0875064	0	0.0234945	0.319458	0.0260574	0	0.147538	0	0	0	0.213	0.0831683	1.05438
TCGA-AA-3713-11A-01R-1723-07	0.0334316	0	0.181672	0.102395	0	0.119116	0.0132117	0	0.0002643	0	0.000401331	0.0152659	0.0112908	0	0.0213459	0.173976	0.157549	0	0.0854252	0	0.0781526	0.00650304	0.006	0.265319	0.967375
TCGA-AZ-6599-11A-01R-1774-07	0.00822624	0	0.333181	0.0331112	0	0.114667	0	0	0.0275444	0	0	0.0433465	0.0046046	0.0306684	0.0204402	0.190235	0.0187325	0	0.175243	0	0	0	0.589	0.0179671	1.0566
TCGA-A6-2685-11A-01R-A32Z-07	0.0425458	0	0.128439	0.274129	0	0.14954	0.0477413	0.022166	0.0413188	0	0	0.00928828	0.00265752	0.000182526	0.0249283	0.0968684	0.0791926	0	0.0635149	0	0.0174879	0	0.138	0.106114	1.04041
TCGA-AZ-6598-11A-01R-1774-07	0.1426	0	0.0856593	0.0929405	0	0.304608	0	0.0202771	0.0634032	0	0	0.0477354	0.00881781	0.025953	0.0331921	0.118832	0.00580901	0.0015003	0.0486729	0	0	0	0.115	0.115581	1.04147
TCGA-AA-3531-11A-01R-A32Z-07	0.144368	0.00180956	0.097361	0.0588961	0	0.158697	0	0.0508852	0.0436824	0	0	0.0648602	0.00121646	0.0576428	0.0294709	0.110316	0.0550278	0	0.116579	0	0.00918656	0	0.56	0.0218406	1.05999
TCGA-AA-3496-11A-01R-1839-07	0.0325676	0	0.139816	0.071987	0	0.147414	0	0.0053739	0.020833	0	0.00112772	0.00330365	0.0833922	0	0.0314762	0.214524	0.141302	0	0.0828634	0	0.0240197	0	0.205	0.0856352	1.03292
TCGA-AA-3660-11A-01R-1723-07	0.0341399	0	0.108011	0.145872	0	0.214101	0	0	0.0856194	0	0.0231352	0	0.000589098	0	0.0282722	0.124584	0.133839	0	0.0798434	0	0.021993	0	0.053	0.150624	1.01611
TCGA-AA-3534-11A-01R-A32Z-07	0.10268	0	0.18187	0.070473	0	0.189527	0	0	0.0829033	0	0	0.0216052	0	0.0383087	0.00711934	0.164389	0.0433741	0	0.0959346	0	0.00181595	0	0.011	0.220708	0.985202
TCGA-AA-3527-11A-01R-A32Z-07	0.0127315	0	0.169319	0.090789	0	0.138412	0	0.0110341	0.0439524	0	0	0.0484645	0.0252009	0.0696092	0.0732639	0.137534	0.0791159	0	0.0982659	0	0.0023084	0	0.376	0.0489382	1.04754
TCGA-A6-2675-11A-01R-1723-07	0.0312061	0	0.19217	0.0858366	0	0.193297	0	0	0.0588607	0	0	0.0361955	0.0160423	0	0.0139528	0.168106	0.0700481	0.0068151	0.12747	0	0	0	0.497	0.0300992	1.0518
TCGA-A6-2679-11A-01R-A32Z-07	0.0281359	0	0.115152	0.307348	0	0.0909949	0.0402912	0.0376026	0.0487325	0	0.0182436	0	0.0104174	0.0496955	0.0623443	0.121085	0.0337789	0	0.031895	0	0.0042833	0	0.036	0.180272	1.0141
TCGA-A6-2680-11A-01R-A32Z-07	0.0366518	0	0.0520737	0.115082	0	0.243373	0	0	0.0673345	0	0.0426712	0.0157014	0.0089143	0	0.021062	0.204413	0.030874	0	0.125901	0	0.0359482	0	0.917	-0.0235721	1.08805
TCGA-A6-2686-11A-01R-A32Z-07	0.0254183	0	0.199837	0.0613968	0	0.232048	0	0	0.0426151	0	0.0265912	0.0102982	0	0.0490511	0.0250823	0.164817	0.0153107	0	0.115959	0	0.0283038	0.00327138	0.465	0.0345753	1.05071
TCGA-AA-3662-11A-01R-1723-07	0.0383209	0	0.127006	0.0812216	0	0.1817	0	0	0.00791609	0	0	0.0317778	0	0.01239	0.0206522	0.371409	0.0191718	0	0.108433	0	0	0	0.012	0.218045	0.99248
TCGA-A6-2678-11A-01R-A32Z-07	0.0412997	0	0.291062	0.0913674	0	0.15183	0	0	0.0158191	0	0.00548267	0.0124318	0.00625699	0	0.00419462	0.217064	0.0415354	0	0.0943018	0	0.0273545	0	0.398	0.0454933	1.04336
TCGA-AA-3489-11A-01R-1839-07	0.0415242	0	0.0967687	0.0312648	0	0.13628	0.012866	0.0195623	0.0060071	0.0235475	0	0.0162481	0.0232781	0	0.255583	0.167718	0.0847779	0	0.0710533	0	0.00863314	0.00488718	0	0.428509	0.907422
TCGA-AA-3663-11A-01R-1723-07	0.0264085	0	0.192087	0.0509173	0	0.241062	0	0	0.0532054	0	0	0.0189648	0.0591273	0.00105875	0.0118444	0.17458	0.0331023	0	0.117735	0	0.0199071	0	0.235	0.0761196	1.0353
TCGA-AA-3518-11A-01R-1672-07	0.0432108	0	0.224586	0.120406	0	0.186181	0	0	0.0470535	0	0.0280208	0.0148825	0.00336043	0.0123124	0.0331346	0.154615	0.0324483	0	0.0957715	0	0.00401754	0	0.491	0.0312121	1.05292
TCGA-AA-3697-11A-01R-1723-07	0.0797434	0	0.14557	0.0481923	0	0.069728	0.0069442	0.0298543	0.0540757	0	0	0.0122701	0.0314159	0.214716	0.0143054	0.201151	0.017111	0.0225794	0.052343	0	0	0	0.002	0.309742	0.955618
TCGA-AA-3514-11A-01R-A32Z-07	0.0256531	0	0.103416	0.139041	0	0.0992556	0.0238146	0.0146065	0.0230876	0.0117598	0.0291127	0.0344861	0.0228651	0.0236176	0.197066	0.0582495	0.0389987	0	0.146769	0	0.00820108	0	0.011	0.222156	1.00609
TCGA-A6-5662-11A-01R-1653-07	0.067507	0	0.102768	0.119468	0	0.227655	0.00602506	0.0160656	0.0588881	0	0.0299514	0	0.014179	0.00639897	0.00637934	0.134032	0.0896405	0	0.0526416	0.00411176	0	0.0642885	0.351	0.0536036	1.0524
TCGA-4N-A93T-01A-11R-A37K-07	0.0656395	0	0.249461	0.134874	0	0.196045	0	0.0554175	0.12865	0	0	0	0.0257168	0.0433933	0.00976516	0	0	0	0	0.0834315	0.0076056	0	0.438	0.0390343	1.06832
TCGA-AA-3511-01A-21R-1839-07	0.045846	0	0.0642098	0.0618002	0	0.198236	0.0364931	0.0342959	0.0592981	0	0	0.021187	0	0.19711	0.056208	0.160944	0	0.00626826	0.0440232	0	0	0.0140796	0.506	0.0293927	1.07303
TCGA-AA-A00K-01A-02R-A002-07	0.0473087	0	0.100219	0.06879	0	0.157181	0.161787	0.00504783	0.0315831	0	0.0242799	0	0	0.264768	0	0.061297	0	0	0	0.0777387	0	0	0.094	0.126102	1.0381
TCGA-G4-6307-01A-11R-1723-07	0.218365	0	0	0.0465576	0	0.122096	0.106332	0	0.0645191	0	0.132599	0	0.0544246	0.17991	0.0447557	0	0.00823179	0	0	0.0222099	0	0	0.178	0.0928981	1.05311
TCGA-A6-2683-01A-01R-0821-07	0.0148811	0	0.0811411	0.0246215	0	0.292298	0	0	0.114364	0	0.0210941	0	0.0179515	0.186454	0.0208593	0.177746	0.00537242	0	0	0.0432174	0	0	0.561	0.0215575	1.08243
TCGA-CM-5864-01A-01R-1653-07	0.0218857	0	0.111228	0.0903569	0	0.287735	0.122103	0	0	0	0	0.0158007	0	0.12858	0.0648628	0.0861531	0.0251132	0	0.0461819	0	0	0	0.17	0.0951901	1.04135
TCGA-G4-6320-01A-11R-1723-07	0.210176	0	0	0.084817	0	0.377059	0	0.0311917	0.0328057	0	0	0.0437874	0	0.101144	0.0678498	0.0177781	0.0166737	0	0.0167174	0	0	0	0.236	0.0755192	1.07911
TCGA-A6-5666-01A-01R-1653-07	0.0483365	0	0.0206083	0	0	0.16279	0.00454828	0	0.0473437	0.0104562	0.0887768	0	0	0.361389	0.075241	0.0514025	0	0	0	0.0871665	0.00536846	0.0365718	0.365	0.0511229	1.10068
TCGA-AA-3662-01A-01R-1723-07	0.0140137	0	0.0697316	0.0720828	0	0.0495143	0.0295974	0.00180917	0.00457199	0	0.0537212	0	0.00431276	0.246936	0.115425	0.197885	0.00730033	0	0	0.0882046	0.00444558	0.0404476	0.005	0.269209	0.989489
TCGA-AA-3846-01A-01R-1022-07	0.0605135	0	0.104376	0.00800852	0	0.15987	0.149178	0.0649401	0	0	0.0053114	0	0	0.120111	0.0112789	0.178179	0.0163303	0.0413476	0.0533171	0	0.0272394	0	0.279	0.0660844	1.04038
TCGA-CK-5913-01A-11R-1653-07	0.0386073	0	0	0.0669241	0	0.140702	0.031639	0.0716191	0.0611369	0	0.0704651	0	0	0.194264	0.0581015	0.0571769	0.0385396	0.0112011	0	0.123379	2.7222e-05	0.0362164	0.035	0.18342	1.01838
TCGA-NH-A6GB-01A-11R-A37K-07	0.0172746	0	0.189933	0.064285	0	0.129612	0.0798647	0.0742141	0.0119013	0	0.0271395	0.0158395	0	0.220198	0.0494139	0.06407	0	0	0	0.0300245	0	0.0262304	0.567	0.0207395	1.06897
TCGA-AA-3492-01A-01R-1410-07	0.0537141	0	0.0106927	0.147641	0	0.140629	0.0633256	0.0186144	0.0200462	0	0.0320999	0.0323376	0.00108434	0.130161	0.0992006	0.145226	0.0640283	0	0	0.0280089	0	0.0131898	0.081	0.132036	1.03876
TCGA-A6-6648-01A-11R-1774-07	0.0569252	0	0.215808	0.0615931	0	0.231389	0.0444731	0	0	0	0	0.0305974	0.00351649	0.0689904	0.031503	0.0689808	0.0571603	0.00228082	0.122104	0	0.00467845	0	0.334	0.0558947	1.04081
TCGA-F4-6854-01A-11R-1928-07	0.0526182	0	0.0492565	0.118398	0	0.156493	0.0758032	0.00504874	0.0462791	0	0	0.0185578	0	0.292834	0.0751565	0.080399	0	0	0	0.0291561	0	0	0.06	0.144986	1.03963
TCGA-A6-2686-01A-01R-A32Z-07	0.0232025	0	0.00811842	0.241882	0	0.0870227	0.0807225	0.0489989	0.000933729	0	0.01883	0.0342194	0	0.122179	0.0707648	0.182844	0.0472486	0	0.0112247	0	0.0100231	0.0117847	0	0.418377	0.908053
TCGA-AA-3525-01A-02R-0826-07	0.0842776	0	0.162658	0.0389838	0	0.156861	0	0.0029802	0.0222075	0	0	0.0122657	0	0.224	0.0674212	0.144297	0	0	0.0142949	0.0464704	0	0.0232826	0.161	0.0983909	1.04483
TCGA-A6-5656-01B-02R-A277-07	0.0751062	0	0.00935376	0	0	0.340577	0.0817052	0.0147905	0	0	0.0685323	0	0.00427151	0.133044	0.0294923	0.114257	0.00774873	0.0397548	0.0181442	0.0153735	0.0419516	0.00589714	0.237	0.0750281	1.05363
TCGA-A6-6654-01A-21R-1839-07	0.00596138	0	0.00344838	0.0528665	0	0.109098	0.00660622	0.0230827	0.056747	0	0	0.0186424	0	0.417418	0.0749241	0.148029	0.00622679	0	0	0.0714586	0.00343795	0.00205211	0	0.530112	0.848226
TCGA-AA-3864-01A-01R-1022-07	0.0821983	0	0	0.0254816	0	0.295959	0.018866	0.0493955	0	0	0	0.0369475	0	0.168393	0.0921978	0.161419	0.00443553	0	0.0296626	0	0.00790367	0.0271407	0.204	0.0864832	1.059
TCGA-CM-6161-01A-11R-1653-07	0.00500968	0	0	0.0965529	0	0.213348	0.139049	0.0198858	0.00264635	0	0.0682902	0	0	0.159746	0.0257889	0.173578	0.0551814	0	0	0.0133173	0.0276072	0	0.037	0.175303	1.01944
TCGA-AA-3675-01A-02R-0905-07	0.0350056	0	0.0242383	0.0467925	0	0.235315	0.09565	0.0024233	0.0270078	0	0.0323431	0	0.0045245	0.134448	0.0342	0.156408	0.0103544	0.0425988	0	0.0727428	0.0435044	0.00244328	0.2	0.087669	1.0479
TCGA-AA-3506-01A-01R-1410-07	0.0363659	0	0.143014	0.103522	0	0.0510131	0	0.0185014	0.0678901	0	0.0219703	0	0	0.216856	0.0670917	0.169333	0.0135616	0	0	0.073966	0.0169158	0	0.02	0.203442	1.00376
TCGA-AA-3861-01A-01R-1022-07	0	0	0.354065	0.0749624	0	0.275205	0	0.0683113	0.0224041	0	0	0.0132958	0.00654959	0.0453568	0.0692344	0.0411734	0.0245213	0	0.000190309	0.0047305	0	0	0.052	0.153365	1.01988
TCGA-CM-6170-01A-11R-1653-07	0.049517	0	0.0425214	0.042825	0	0.155313	0.00268561	0.0603351	0.0452607	0	0.009316	0	0	0.311118	0.0801256	0.116393	0	0	0	0.0703828	0	0.0142066	0.058	0.146194	1.04505
TCGA-A6-2681-01A-01R-1410-07	0.0257791	0	0	0.0827867	0	0.0478388	0	0.0274897	0.0799759	0	0.012117	0	0	0.437598	0.0676432	0.109187	0.0181626	0	0	0.0914225	0	0	0	0.445641	0.903745
TCGA-AU-3779-01A-01R-1723-07	0.0640913	0	0.119639	0.0231423	0	0.197254	0	0.0310252	0.0903588	0	0.0231534	0	0	0.285375	0.016011	0.0448951	0.00890105	0.0111353	0	0.0760889	0.00892945	0	0.055	0.147919	1.03031
TCGA-DM-A28E-01A-11R-A32Y-07	0.0624001	0	0.0667051	0.0208252	0	0.350116	0.0686115	0.0735342	0.0323765	0	0	0.0161721	0.00423011	0.0734961	0.101079	0.105731	0	0.0073037	0.017419	0	0	0	0.584	0.0185395	1.08404
TCGA-A6-2676-01A-01R-0826-07	9.3039e-05	0	0.00199102	0.0906056	0	0.126877	0.138521	0.00604024	0.0068985	0	0.0804095	0.00729431	0	0.202108	0.132463	0.161492	0.00988285	0	0	0	0.0264572	0.00886794	0.002	0.298927	0.971276
TCGA-F4-6807-01A-11R-1839-07	0.0905975	0	0.0554611	0.102715	0	0.210808	0.0161496	0.0351338	0.0155094	0	0.0177026	0	0	0.128299	0.142122	0.133939	0.0268263	0	0.0247369	0	0	0	0.001	0.342434	0.944244
TCGA-G4-6310-01A-11R-1723-07	0.0447753	0	0.0161532	0	0	0.277709	0.0303374	0	0.018875	0	0.0918082	0.00230466	0	0.354024	0	0.11849	0	0	0	0.0184452	0.0270777	0	0.308	0.0606517	1.09378
TCGA-CM-4752-01A-01R-1410-07	0.0614083	0	0.066731	0.0713264	0	0.151784	0.114874	0.0301067	0.0074615	0	0	0.0303832	0.00103072	0.0844997	0.10271	0.13973	0.0561242	0	0.078114	0	0	0.00371627	0.027	0.191476	1.0003
TCGA-AZ-6603-01A-11R-1839-07	0.0524427	0	0.0361413	0.0525127	0	0.19021	0.0576734	0.0248123	0.0194573	0	0	0.00390461	0.00901276	0.113872	0.174946	0.129967	0.0566704	0	0.0727771	0	0	0.00559961	0.008	0.239539	0.992645
TCGA-CM-6167-01A-11R-1653-07	0.0280661	0.00855995	0.0278856	0.0358991	0	0.19409	0	0.0314566	0.0345677	0	0	0.0333241	0	0.0365141	0.0912927	0.160115	0.0428819	0	0.253449	0	0.021898	0	0.002	0.318518	0.952918
TCGA-AA-3534-01A-01R-0821-07	0.0495086	0	0.0732303	0.0187093	0	0.206851	0.0634402	0.0296753	0.0100397	0	0.00942125	0	0	0.236494	0.034185	0.163473	0.0302409	0.00437816	0.0138073	0.0565459	0	0	0.178	0.0927883	1.05188
TCGA-CM-6676-01A-11R-1839-07	0.0455919	0	0	0.0377785	0	0.170151	0.0868947	0.00489723	0.0614379	0	0.00675253	0	0	0.426675	0.0343467	0.110229	0.00198759	0	0.0121585	0.00109973	0	0	0.007	0.245167	1.01259
TCGA-AA-A02Y-01A-43R-A32Y-07	0.00093419	0	0	0.105577	0	0.376357	0.0455605	0.0687505	0.0127673	0	0	0.0267287	0.0186778	0.0920166	0.154971	0.00636769	0.0406998	0	0	0.0368481	0.0137441	0	0.088	0.129824	1.06453
TCGA-CM-5860-01A-01R-1653-07	0.0270331	0	0.024563	0.0559491	0	0.163179	0.0394454	0.0230066	0.0321405	0	0.0191973	0	0	0.352764	0.0955853	0.12363	0.0110888	0	0.0324179	0	0	0	0.005	0.26754	0.992034
TCGA-AY-A71X-01A-12R-A37K-07	0.0629413	0	0.0305074	0.0567106	0	0.318682	0	0	0.10694	0	0.0212887	0	0	0.251173	0.00332005	0.05179	0.000841865	0	0	0.0958047	0	0	0.45	0.0366191	1.09138
TCGA-AZ-6606-01A-11R-1839-07	0.0169073	0	0.0482927	0.0251409	0	0.270864	0	0.0734301	0.100969	0	0	0.0426717	0	0.201759	0.0384404	0.158186	0	0.0226714	0.000667197	0	0	0	0.439	0.0384125	1.08372
TCGA-G4-6297-01A-11R-1723-07	0.0374168	0	0.0450259	0.0887553	0	0.233353	0.0290457	0	0.0486124	0	0	0.0186497	0	0.225244	0.0932214	0.147733	0.0127562	0	0.0115845	0	0	0.00860211	0.014	0.216964	1.00504
TCGA-AA-3526-01A-02R-A32Z-07	0.0200311	0	0	0.175252	0	0.0596194	0.0886985	0.0981133	0.0109954	0	0.000853986	0.0119551	0	0.126038	0.130387	0.166211	0.0104375	0	0	0.0705676	0.0308396	0	0.002	0.298428	0.967657
TCGA-AA-3845-01A-01R-1022-07	0.0211335	0	0.149595	0.103199	0	0.127798	0.132663	0.0256011	0	0	0.0468075	0.0130573	0	0.108914	0.0735096	0.101009	0	0.0214879	0.0145859	0	0.0409984	0.019641	0.022	0.195038	0.998327
TCGA-AA-3678-01A-01R-0905-07	0.0601945	0	0.172073	0.0032356	0	0.225043	0.135636	0	0.0158177	0	0.0400957	0	0.00406336	0.194249	0.031455	0.0653855	0	0.0296505	0	0.0231016	0	0	0.078	0.135721	1.02086
TCGA-G4-6625-01A-21R-1774-07	0.0266104	0	0.0227751	0.0842332	0	0.124089	0.0792463	0.0549157	0.0458354	0	0	0.0180793	0	0.230405	0.0967126	0.156215	0.040271	0	0.020612	0	0	0	0.001	0.330874	0.950875
TCGA-AD-A5EK-01A-11R-A28H-07	0.106205	0	0.0303048	0	0	0.314798	0.0370889	0.015044	0.0867352	0	0.0200243	0.0323571	0.00487029	0.212239	0.031396	0.0869882	0	0.00920824	0.0127411	0	0	0	0.328	0.0569359	1.07028
TCGA-CA-5256-01A-01R-1410-07	0	0	0.106979	0.146042	0	0.195497	0.0665222	0.0134324	0.0149364	0	0	0.0112167	0	0.0404539	0.0711405	0.161766	0.134283	0	0	0.0313115	0.00641922	0	0.137	0.106382	1.03593
TCGA-F4-6808-01A-11R-1839-07	0.0486312	0	0.0531208	0.107875	0	0.265435	0.170019	0	0	0	0	0.0405552	0.00941344	0.173113	0.0492262	0.0376288	0	0.0232763	0	0	0.0217055	0	0.288	0.064648	1.06568
TCGA-A6-5659-01A-01R-A278-07	0.00574779	0	0	0	0	0.241098	0.0715089	0	0	0	0.0884902	0	0	0.411552	0.0450583	0.0481608	0.0128595	0	0	0.0755244	0	0	0.023	0.194065	1.04047
TCGA-AA-3554-01A-01R-0826-07	0.0075589	0	0.0411305	0.0121221	0	0.116586	0	0.0187785	0.0595796	0	0.0558493	0	0	0.377119	0.0250217	0.0887614	0.00407489	0	0	0.134287	0.0233331	0.0357984	0	0.377987	0.938606
TCGA-AA-3667-01A-01R-0905-07	0	0	0.0953439	0.0200933	0	0.10724	0.0683186	0.0193976	0.033875	0	0.0484109	0	0	0.234205	0.0348497	0.0786923	0.0254647	0.0156241	0	0.13712	0.0175381	0.063826	0.114	0.115806	1.04724
TCGA-CA-5797-01A-01R-1653-07	0.0296397	0	0.0420529	0.0894528	0	0.0909966	0.0206052	0.0311765	0.0512446	0	0	0.0146506	0	0.336697	0.127357	0.0756499	0.00921257	0	0.0812644	0	0	0	0.007	0.25034	0.997768
TCGA-AZ-6601-01A-11R-1774-07	0.0415012	0	0	0.0179092	0	0.159057	0.0208141	0.0250442	0.0540605	0	0.0138018	0.014136	0	0.377804	0.123395	0.133923	0.0131864	0	0	0.00536807	0	0	0	0.454335	0.89483
TCGA-G4-6626-01A-11R-1774-07	0.0142408	0.00623209	0	0.0838695	0	0.175606	0.204337	0	0	0	0.0209109	0	0	0.226542	0.0702886	0.0519399	0.0142363	0.0491272	0	0.0407806	0.041889	0	0.279	0.0662123	1.06795
TCGA-AA-A02E-01A-01R-A00A-07	0	0	0.0792479	0.0833156	0	0.255507	0	0.0644445	0.089053	0	0.0164382	0.0345869	0.00441929	0.159439	0.054696	0.12031	0.0251491	0	0	0.0133936	0	0	0.599	0.0173778	1.08736
TCGA-CK-4947-01B-11R-1653-07	0.0297563	0	0.137524	0.135677	0	0.165586	0.0359526	0.0474448	0.0442642	0	0	0.00120028	0.00404983	0.0417674	0.0558152	0.106768	0.104453	0	0.0459635	0	0.0389191	0.00485937	0.04	0.17167	1.00402
TCGA-AA-3858-01A-01R-0905-07	0.0207161	0	0.141901	0.0929078	0	0.156835	0	0.0468359	0.0669797	0	0.0116169	0.0128866	0	0.157412	0.0661246	0.109237	0.0719866	0	0.0255122	0	0.0134936	0.00555429	0.095	0.125624	1.02717
TCGA-CM-5341-01A-01R-1410-07	0	0	0	0.00275722	0	0.133794	0.0276628	0.0226326	0	0.0117547	0	0.0210839	0	0.215669	0.0846364	0.322288	0.044932	0	0	0.0247307	0.0694066	0.0186523	0	0.535555	0.843915
TCGA-AD-6548-01A-11R-1839-07	0.0214775	0	0.0286295	0.0951459	0	0.111745	0.0431477	0.0375795	0.0359763	0	0.0537385	0	0	0.312483	0.104558	0.09843	0.00344923	0	0	0.0255696	0.0145907	0.0134802	0.005	0.270754	0.987057
TCGA-D5-6929-01A-31R-1928-07	0	0	0.387298	0.0706594	0	0.0634143	0.0169875	0.00925838	0.014255	0	0	0.0111383	0	0.294855	0.0329787	0.0770134	0	0	0	0.0221426	0	0	0.002	0.298711	0.964869
TCGA-NH-A8F7-01A-11R-A41B-07	0.0446287	0	0.0833746	0	0.000135678	0.0406511	0.097187	0	0	0	0.107381	0	0	0.240305	0.0284625	0.130582	0	0	0	0.181419	0	0.0458728	0.321	0.058369	1.08861
TCGA-AA-3930-01A-01R-1022-07	0.0152781	0	0.0635727	0.0851725	0	0.146964	0.0286095	0.0205978	0.0192158	0	0	0.0261018	0.0106817	0.144217	0.06251	0.159574	0.0351488	0.00232426	0.044404	0	0.0404122	0.0952166	0.34	0.0548847	1.06123
TCGA-A6-6782-01A-11R-1839-07	0.0534615	0	0.0902306	0.0980077	0	0.148936	0	0.0465108	0.00429742	0.000602743	0	0.0118511	0.0186127	0.227053	0.123042	0.113764	0.0154068	0	0	0.0459316	0	0.00229278	0.041	0.169678	1.0251
TCGA-AM-5821-01A-01R-1653-07	0.00981309	0	0.0986078	0.256416	0	0	0.12972	0.0298005	0	0	0.0533968	0	0.0130481	0.065211	0.163451	0.101155	0.0104568	0.00386459	0	0.0381902	0.0101827	0.016687	0.002	0.312352	0.961925
TCGA-AA-3561-01A-01R-0821-07	0.0900832	0	0.0530244	0.0125252	0	0.220616	0.125165	0.0174183	0	0.0264657	0	0.00106511	0.00427927	0.00914415	0.0917556	0.20773	0.0479215	0	0.0501624	0	0.00914364	0.033501	0.327	0.057188	1.04873
TCGA-D5-6926-01A-11R-1928-07	0.0160239	0	0.0365117	0.0413538	0	0.0414876	0.00461841	0.0122615	0.035709	0	0.00458906	0.00271891	0	0.522067	0.109076	0.0607477	0	0	0	0.0976618	0	0.0151741	0	0.400662	0.946331
TCGA-AA-3538-01A-01R-0821-07	0.0385007	0	0.107238	0.00315004	0	0.193015	0	0.00690225	0.0234005	0	0.00314963	0.00638042	0	0.219076	0.0403651	0.180145	0.0888698	0	0	0.0520809	0	0.0377255	0.061	0.144647	1.03207
TCGA-AA-3860-01A-02R-0905-07	0.0779371	0	0.105571	0.0549188	0	0.156987	0.0195518	0.0657753	0.0382209	0	0.0212613	0	0	0.1976	0.0543421	0.0736236	0	0.0052394	0	0.122615	0.00194025	0.00441677	0.021	0.199479	1.00386
TCGA-AA-A01I-01A-02R-A089-07	0	0	0.0381359	0.103363	0	0.188149	0.165986	0.0833521	0	0.0324005	0.00451614	0	0	0.120568	0.114066	0.0869016	0.0275804	0.00738645	0.0275958	0	0	0	0.31	0.0602081	1.06768
TCGA-AA-3544-01A-01R-1873-07	0.0277372	0	0.0237964	0.0872461	0	0	0.023654	0.00902697	0.0326788	0.0200204	0	0.0724506	0	0.368605	0.10052	0.144118	0.0126086	0	0.0727713	0	0	0.00476563	0	0.518043	0.854681
TCGA-AA-A00R-01A-01R-A002-07	0.00964461	0	0	0.262601	0	0	0.173763	0.035682	0.0327006	0	0.077249	0.0602064	0	0.188918	0.0712263	0.0800527	0	0.00795656	0	0	0	0	0	0.460712	0.88845
TCGA-AA-3850-01A-01R-1022-07	0.0258982	0	0.320775	0.0570809	0	0.0972761	0.0355514	0.0442012	0.0352827	0	0.0237603	0	0	0.153351	0.0242188	0.130555	0	0	0	0.0275548	0.00519688	0.0192976	0.16	0.0986068	1.03097
TCGA-AA-3815-01A-01R-1022-07	0.0706622	0	0	0.182525	0	0.158587	0.104527	0.029866	0.023198	0	0	0.0376337	0	0.120908	0.0986458	0.134174	0.00498103	0.00428573	0.0300072	0	0	0	0.002	0.310556	0.960211
TCGA-AA-3663-01A-01R-1723-07	0.0234191	0	0.00604469	0.0396663	0	0.183126	0.0194039	0.0522721	0.00371883	0.00905535	0	0.0224676	0	0.122075	0.0896345	0.199948	0.0305952	0	0	0.156396	0.0281098	0.0140685	0.047	0.159066	1.03354
TCGA-QG-A5Z2-01A-11R-A28H-07	0.203299	0	0.107322	0.142367	0	0.196239	0	0.0643375	0.100627	0	0	0.0388043	0	0.0608495	0.0384605	0.0404103	0.00717394	0	0	0.000110281	0	0	0.101	0.122592	1.04636
TCGA-AA-3986-01A-02R-1022-07	0.0431325	0	0.0909641	0.158735	0	0.148258	0.0764949	0	0.0651311	0	0.0123558	0.00273299	0	0.124224	0.115326	0.109763	0.0185393	0	0.0343442	0	0	0	0.004	0.281623	0.968855
TCGA-CM-5868-01A-01R-1653-07	0.00542787	0.0169154	0	0.0445752	0	0.126434	0	0.0179292	0.097535	0	0	0.0296957	0	0.453768	0.0427482	0.140622	0.0055749	0	0	0.0187743	0	0	0.037	0.175483	1.06334
TCGA-AA-A00L-01A-01R-A002-07	0.0166899	0	0.0879515	0.0655476	0	0.134697	0.0277336	0.0199771	0.106765	0	0	0.0877825	0	0.257293	0.0372906	0.0799511	0	0.0170074	0	0.0613136	0	0	0.352	0.0531064	1.0785
TCGA-A6-6649-01A-11R-1774-07	0.0380345	0	0.0886332	0.0564381	0	0.242583	0	0	0.0946088	0	0	0.00022829	0.0257644	0.174435	0.0793908	0.0866495	0	0.0114669	0.101768	0	0	0	0.051	0.155304	1.01904
TCGA-A6-A567-01A-31R-A28H-07	0.146866	0	0.0188874	0.0931497	0	0.251021	0	0.00523906	0.0543682	0	0.060179	0	0.0178396	0.12782	0.0537641	0.117701	0.0135523	0	0	0.0396117	0	0	0.273	0.0673771	1.06195
TCGA-F4-6805-01A-11R-1839-07	0.0479431	0	0.0150023	0.033875	0	0.182179	0.00361666	0.0267059	0.0458865	0	0	0.0114279	0.00348232	0.156542	0.0808589	0.113572	0.158475	0	0	0.110238	0	0.0101964	0.004	0.282331	0.97164
TCGA-AA-3681-01A-01R-0905-07	0.0350147	0	0.14602	0.0876441	0	0.191156	0.0604393	0.0548066	0.0369511	0	0.00612029	0.0211441	0	0.0877817	0.0525097	0.15722	0.0059263	0	0	0.00877371	0.0359485	0.0125436	0.112	0.117668	1.02834
TCGA-D5-6533-01A-11R-1723-07	0.0619533	0	0.100857	0.0315331	0	0.116213	0.0369753	0.0282768	0.018828	0	0	0.0184454	0	0.245396	0.103788	0.137788	0	0.0162987	0	0.0824423	0	0.00120603	0.45	0.0369237	1.08393
TCGA-A6-2675-01A-02R-1723-07	0.0169634	0	0.0271008	0.0235076	0	0.119401	0	0.0271414	0.0483	0	0.0191783	0.014543	0	0.342069	0.082768	0.213793	0	0	0	0.0416622	0.00234402	0.0212283	0.002	0.300123	0.98163
TCGA-AA-3819-01A-01R-0905-07	0.0423676	0	0.129305	0.0302534	0	0.166562	0.0326229	0.0210781	0.0511793	0	0.00183921	0	0	0.0669259	0.0104224	0.159676	0.140943	0.0456578	0.0286234	0	0.0523865	0.0201582	0.354	0.0527881	1.0447
TCGA-AA-3552-01A-01R-0821-07	0.0180517	0	0.133373	0.126234	0	0.143158	0.00874297	0.00794535	0.109586	0	0	0.0324587	0.039808	0.0734491	0.095071	0.141488	0.0422036	0	0.0284309	0	0	0	0.03	0.18818	1.00395
TCGA-AA-A03J-01A-21R-A16W-07	0.0125371	0	0	0.280916	0	0	0.104628	0.0218262	0.0579567	0	0.00149158	0.0581328	0	0.20223	0.0635191	0.151777	0.0291409	0.000320899	0.0155244	0	0	0	0.043	0.165999	1.03424
TCGA-CM-5861-01A-01R-1653-07	0.063064	0	0	0.192856	0	0.233521	0	0.0442923	0.062557	0	0	0.0493935	0	0.184365	0.102154	0.0439275	0	0	0	0.0161758	0	0.00769432	0.181	0.0913893	1.07731
TCGA-5M-AATA-01A-31R-A41B-07	0.0478981	0	0.0117365	0.0372506	0	0.41982	0.0711414	0.0366462	0.0414406	0	0	0	0.00765154	0.132848	0.0284026	0.0633005	0.0144221	0.0153591	0	0.0590262	0.0130566	0	0.138	0.105688	1.05454
TCGA-G4-6295-01A-11R-1723-07	0.102946	0	0.0765884	0.213779	0	0.0554437	0.132829	0.0310217	0	0	0	0.0428862	0	0.0527221	0.10829	0.134049	0.0175417	0	0.0302437	0	0.00165913	0	0.009	0.234199	0.989407
TCGA-AA-A017-01A-01R-A00A-07	0	0	0.0958172	0.0393274	0	0.279912	0.041585	0.0385763	0.0457198	0	0.00126226	0.0254029	0	0.246743	0.024186	0.064636	0.00922193	0.0354325	0	0.0122696	0	0.0399079	0.134	0.107286	1.04937
TCGA-CM-5349-01A-21R-1723-07	0.0491466	0	0	0.0221068	0	0.0911603	0.00865681	0.0136921	0.0208965	0	0.0272649	0.00643092	0	0.599696	0.0543338	0.0890447	0	0	0.0175701	0	0	0	0	0.52453	0.86294
TCGA-D5-5538-01A-01R-1653-07	0.00774943	0	0.0370669	0.0137523	0	0.0402353	0	0.0213868	0.0850754	0	0.0662317	0	0	0.387249	0.0252335	0.152274	0.0104299	0	0	0.119683	0.0212355	0.0123976	0.002	0.307488	0.982195
TCGA-CK-6747-01A-11R-1839-07	0.024708	0	0.0671642	0.102946	0	0.27043	0.0835263	0.0244148	0.0608875	0	0.0012586	0	0	0.0949027	0.0740302	0.0932445	0.0739742	0	0.0280551	0	0	0.00045778	0.306	0.0616448	1.05839
TCGA-D5-6530-01A-11R-1723-07	0.0149841	0	0	0.0767012	0	0.218098	0.0622668	0.0387364	0.0131995	0	0.00549265	0.0232603	0	0.249456	0.112957	0.114502	0.00487863	0	0	0.0654675	0	0	0.004	0.283939	0.979961
TCGA-A6-5664-01A-21R-1839-07	0.0351905	0	0.0441811	0.11029	0	0.148101	0.0110063	0	0.0479012	0	0.0366855	0	0.0248167	0.114958	0.030933	0.210756	0.0226329	0.0210599	0	0.131159	0.00286515	0.00746442	0.009	0.234109	0.991231
TCGA-AA-3872-01A-01R-1022-07	0.0364005	0	0.00567364	0.0553455	0	0.125675	0	0.0139207	0.0438509	0	0	0.0151675	0	0.337708	0.0741275	0.107923	0.0259611	0	0	0.158246	0	0	0.001	0.333731	0.963943
TCGA-AA-3518-01A-02R-0826-07	0.0831608	0	0.0699769	0.05926	0	0.227193	0.00275632	0.0150277	0.0397875	0	0.000229118	0.0479813	0	0.20837	0.081164	0.115928	0	0	0	0.0437686	0	0.00539674	0.011	0.221677	0.99913
TCGA-AZ-5407-01A-01R-1723-07	0.0119751	0	0.192844	0.11157	0	0.412968	0.031349	0	0.0636548	0	0.00861217	0	0.00364319	0.0237421	0.0179376	0.0863553	0.0262167	0	0.00161018	0.0053573	0.00216478	0	0.087	0.13059	1.04226
TCGA-AD-6895-01A-11R-1928-07	0.00441543	0	0	0.223114	0	0.0967886	0.105097	0.0939877	4.65096e-05	0	0.0394382	0.061735	0	0.0574173	0.0972772	0.0836612	0.026044	0.0227262	0.0882522	0	0	0	0.009	0.234542	1.00192
TCGA-D5-6538-01A-11R-1723-07	0.0760152	0	0.0188045	0.0360869	0	0.193684	0.115458	0.0202704	0.0201299	0	0.0497594	0.0218074	0.0317972	0.310888	0	0.0599079	0.00621716	0.0170714	0.0221019	0	0	0	0.667	0.00931984	1.0956
TCGA-AU-6004-01A-11R-1723-07	0.0434825	0	0.00855051	0.0495148	0	0.160135	0.0725176	0.00303089	0.052358	0	0.07092	0	0	0.323203	0.0560663	0.107691	0.024147	0	0	0.0267096	0	0.0016747	0.002	0.323579	0.959248
TCGA-AA-A00E-01A-01R-A002-07	0.086051	0	0.019709	0.0585139	0	0.084942	0.0629399	0.0452725	0.0356787	0	0.0119371	0.0310823	0	0.219725	0.12178	0.143251	0.0347343	0	0.0443844	0	0	0	0.004	0.282545	0.972833
TCGA-AA-A00D-01A-01R-A002-07	0	0	0.0536527	0.171632	0	0.0110411	0.0806235	0.0254692	0.0827402	0	0	0.076694	0.00730095	0.064778	0.105344	0.116912	0.089425	0.0047805	0.104093	0	0	0.00551377	0	0.431061	0.90145
TCGA-AA-3812-01A-01R-0905-07	0.00292187	0	0.0291826	0.0478054	0	0.0282966	0	0.0148431	0.0947161	0	0	0.00739904	0	0.643259	0.0173214	0.0417813	0.0203992	0	0	0.0520746	0	0	0	0.622503	0.786065
TCGA-A6-2671-01A-01R-1410-07	0.0283351	0	0.000705065	0.0700808	0	0.102309	0	0.00888012	0.0571447	0	0	0.030587	0.0113696	0.280515	0.053399	0.274262	0	0.0129685	0	0.0350484	0	0.0343957	0.015	0.216389	1.02155
TCGA-AA-3713-01A-21R-1723-07	0.0162878	0	0.129508	0.0260787	0	0.266446	0.00990261	5.02757e-05	0.00492427	0	0.0317142	0.0431087	0	0.122202	0.0501206	0.176133	0.0138443	0	0	0.0484423	0.0612373	0	0.01	0.226441	0.989838
TCGA-D5-6531-01A-11R-1723-07	0	0	0.0358018	0.175016	0	0.0765808	0.0752657	0.03255	0.0554593	0.0295552	0	0.0292868	0	0.131944	0.150951	0.0959802	0.032331	0.00481105	0.0744668	0	0	0	0.006	0.252728	0.989266
TCGA-AA-3548-01A-01R-1873-07	0.0178867	0	0.093757	0.139961	0	0.179405	0	0	0.110798	0	0	0.0432547	0	0.0897152	0.0775395	0.163794	0.0457572	0	0.0381321	0	0	0	0.051	0.154535	1.02216
TCGA-G4-6294-01A-11R-1774-07	0.0601509	0	0.00829658	0.0336489	0	0.292859	0.0858082	0.023065	0	0	0.0497352	0	0	0.17769	0.0369064	0.124174	0.0949573	0	0	0.0127081	0	0	0.43	0.0402351	1.07238
TCGA-CM-6172-01A-11R-1653-07	0.0291549	0	0.0997098	0.0119394	0	0.232175	0.0354033	0	0.0249058	0	0.0273166	0	0	0.316378	0.0208359	0.121438	0.0129108	0	0.055042	0	0.00499769	0.00779293	0.096	0.125114	1.04513
TCGA-AA-3496-01A-21R-1839-07	0.0116811	0	0.112205	0.0652178	0	0.183202	0.102059	0	0	0	0.045678	0	0.00869725	0.144366	0.0978332	0.179255	0.0308821	0	0.0189249	0	0	0	0.017	0.210894	0.996897
TCGA-A6-6142-01A-11R-1774-07	0.04662	0	0.0175467	0.0102732	0	0.023614	0	0.0252581	0.0840767	0	0.0617136	0	0	0.495251	0.0239917	0.0520219	0	0	0	0.130858	0.0127292	0.016046	0.002	0.290825	1.00627
TCGA-CM-4747-01A-01R-1410-07	0.000899472	0	0.0169553	0.0795577	0	0.126762	0	0.0151564	0.128425	0	0.0222553	0	0	0.421421	0.0224854	0.0838228	0	0	0	0.0822602	0	0	0.01	0.231194	1.02333
TCGA-AA-A02W-01A-01R-A00A-07	0.0834244	0	0.013316	0.0655796	0	0.273606	0.136719	0.0317765	0.0383052	0	0.060256	0	0.0326186	0.107583	0.0678805	0.0621338	0.0100543	0	0	0.00311611	0.0136312	0	0.22	0.0816135	1.05641
TCGA-A6-5661-01B-05R-2302-07	0.0659812	0	0.0413025	0.0621541	0	0.311573	0.0132178	0.0506221	0.0087382	0	0.0442742	0	0.00758	0.026696	0	0.059938	0	0.0707272	0	0.150954	0.0556006	0.0306419	0.073	0.137288	1.03464
TCGA-AD-6901-01A-11R-1928-07	0.0112834	0	0.00342538	0.0923644	0	0.115619	0.0353819	0.0305853	0.0275809	0	0.0269647	0	0	0.373907	0.124858	0.113528	0.0353553	0	0.000518546	0.00862791	0	0	0.001	0.341786	0.960689
TCGA-DM-A28A-01A-21R-A32Y-07	0.0477431	0	0.00104342	0.117428	0	0.131948	0	0.0626448	0.0337909	0	0.0143416	0.0252296	0	0.187301	0.152423	0.218621	0	0	0.00748547	0	0	0	0.267	0.0691162	1.08569
TCGA-G4-6304-01A-11R-1928-07	0.004977	0	0	0.177239	0	0	0.170739	0	0	0	0.00837877	0.0431708	0.00980887	0.185126	0.156871	0.174929	0.0255872	0	0.0420918	0	0.00108164	0	0.028	0.190095	1.02715
TCGA-AA-3870-01A-01R-1022-07	0.028843	0	0.0855257	0.0916646	0	0.123587	0.0360829	0.0114405	0.055732	0	0.00936921	0.00891651	0	0.12583	0.0836664	0.18504	0.102245	0	0.0150443	0	0.0238003	0.0132128	0.002	0.29407	0.96141
TCGA-AA-3710-01A-01R-1022-07	0	0	0.0287212	0.254873	0	0	0.129765	0.0594435	0	0.00260644	0.00326376	0.0155488	0	0.10455	0.121692	0.132055	0.0121498	0	0.02994	0	0	0.105391	0	0.425292	0.904848
TCGA-CM-6677-01A-11R-1839-07	0.0518758	0	0.136156	0.0622109	0	0.13344	0.12685	0	0	0	0.0248897	0	0	0.210649	0.0798693	0.0900904	0.0255996	0	0.0583701	0	0	0	0.007	0.250268	0.977854
TCGA-G4-6299-01A-11R-1774-07	0	0	0.0505476	0.238389	0	0.101298	0.077399	0.0227649	0.0465202	0	0.037272	0	0.00222858	0.184714	0.056577	0.154609	0.00724633	0	0.0204343	0	0	0	0.001	0.337099	0.947742
TCGA-A6-6137-01A-11R-1774-07	0.0263128	0	0.103148	0.0428431	0	0.274993	0.0865504	0	0.0737013	0	0	0	0	0.145473	0.0175779	0.109392	0	0.0802204	0.0397884	0	0	0	0.15	0.101968	1.03805
TCGA-AA-3697-01A-01R-1723-07	0.0383544	0	0.158824	0.111675	0	0.089212	0.0801879	0.0621742	0.00299838	0	0.0303798	0	0	0.172196	0.0454619	0.151412	0.00719029	0	0.0266332	0.0048866	0.00593208	0.0124822	0.123	0.112948	1.02942
TCGA-CA-6716-01A-11R-1839-07	0.0694319	0	0.0367401	0.0321215	0	0.138322	0.0913415	0	0.0524013	0	0.0753008	0	0.0195041	0.350391	0	0.0634938	0.0152335	0	0	0.0557186	0	0	0.237	0.0747991	1.07612
TCGA-DM-A1D0-01A-11R-A155-07	0.104322	0	0	0	0.0327796	0.0126628	0	0.0100217	0.0118413	0.0609394	0.028408	0	0	0.539261	0.00388039	0.104282	0	0	0	0.0916012	0	0	0.006	0.26397	1.03506
TCGA-AA-3856-01A-01R-0905-07	0.023258	0	0.0873747	0.0821408	0	0.169946	0.0354843	0.0128013	0.0670718	0	0.0010641	0	0	0.200577	0.0817504	0.135975	0.0539817	0	0.0355598	0	0.0130155	0	0.001	0.340097	0.943052
TCGA-DM-A0XD-01A-12R-A155-07	0	0.029039	0.0625907	0.138727	0	0.0395465	0.0120588	0.0104749	0.0242187	0	0.0313595	0.0596389	0	0.279898	0.0289629	0.133189	0	0.0529382	0.0713325	0.0256536	0	0.00037193	0.535	0.0252299	1.09229
TCGA-AZ-6607-01A-11R-1839-07	0.0310167	0	0.0295899	0.105685	0	0.285842	0.0619093	0	0	0	0.0446902	0	0	0.0970764	0.0740545	0.120121	0.0338542	0.0046879	0	0.0869323	0.0216467	0.00289369	0.036	0.180691	1.01529
TCGA-AD-6890-01A-11R-1928-07	0.00286863	0	0.114528	0.0326688	0	0.131716	0.176752	0	0.0143167	0	0.0513796	0	0	0.277819	0.0975992	0.0780889	0.0178154	0	0	0.00319441	0.00125368	0	0.036	0.180106	1.01857
TCGA-AA-3489-01A-21R-1839-07	0.119701	0.00447316	0.0942161	0.101369	0	0.130646	0.0164017	0.00941203	0.029236	0	0.0127484	0	0.00652365	0.207678	0.0894272	0.108174	0	0	0	0.0532287	0.000568541	0.0161959	0	0.401319	0.915417
TCGA-3L-AA1B-01A-11R-A37K-07	0.0735574	0	0.113774	0.057833	0	0.249191	0.0176859	0.0045144	0.111771	0	0.0270417	0	0.0149214	0.142336	0.0185617	0.0822917	0.0194262	0	0.0232452	0.0438495	0	0	0.153	0.100712	1.03843
TCGA-RU-A8FL-01A-11R-A37K-07	0	0.0106882	0.0222016	0.0971939	0	0.217684	0.155705	0.0226965	0	0	0.0313422	0.0731595	0.0272274	0.21324	0.0221411	0.0250496	0.0292933	0	0.0380372	0	0.0143407	0	0.253	0.0717202	1.06943
TCGA-CK-5912-01A-11R-1653-07	0.00378242	0	0.0690497	0.0189681	0	0.170539	0.128777	0	0	0	0.0976691	0	0	0.407614	0	0.002018	0.0283063	0.0081098	0	0.065167	0	0	0.081	0.133383	1.06146
TCGA-A6-5667-01A-21R-1723-07	0.0186989	0	0	0.0809306	0	0.181913	0.0539657	0.0488072	0.0271363	0	0.0354905	0	0	0.28408	0.039247	0.126789	0.00118381	0.0512212	0.00411414	0	0.0223567	0.0240646	0.143	0.104747	1.06121
TCGA-AZ-6605-01A-11R-1839-07	0.0274345	0	0.0813672	0.0400578	0	0.127969	0.0026683	0.0355231	0.0753498	0	0.00357982	0	0	0.362191	0.0818553	0.113098	0	0	0.0351099	0.013796	0	0	0	0.466151	0.884669
TCGA-AA-3527-01A-01R-0821-07	0.0408548	0	0	0.162721	0	0	0.0446975	0.0309718	0.0472391	0	0.0126294	0.0117287	0	0.458548	0.0826347	0.0719803	0.0220328	0	0.0139618	0	0	0	0.002	0.323466	0.976059
TCGA-D5-6924-01A-11R-1928-07	0.0593113	0	0.0925071	0.029156	0	0.0781236	0.0723814	0.0302344	0	0	0.0334659	0	0	0.335251	0.106382	0.114019	0	0	0.0491692	0	0	0	0.001	0.329143	0.955161
TCGA-AA-A01C-01A-01R-A00A-07	0	0.00241172	0	0.0171122	0	0.213552	0.12108	0.0362571	0	0	0.0926722	0	0	0.282704	0.0720678	0.14075	0.0118682	0	0	0.00952418	0	0	0.132	0.108308	1.06235
TCGA-A6-2678-01A-01R-0821-07	0	0	0	0.0765568	0	0.28329	0.084329	0.052434	0.00234222	0	0.00365366	0.0225287	0	0.171273	0.0930786	0.166658	0.0257773	0	0.0122737	0	0	0.00580526	0.047	0.158836	1.03288
TCGA-G4-6323-01A-11R-1723-07	0.359976	0	0.156878	0.088962	0	0.21715	0.0170948	0.0144394	0.0260424	0	0.00945956	0	0	0.0299999	0.0260977	0.0478659	0	0	0.00603519	0	0	0	0.006	0.261122	0.984675
TCGA-A6-6650-01A-11R-1774-07	0.0319572	0	0.189695	0.0215048	0	0.308799	0.075183	0.0233441	0	0	0.0464928	0	0.0227045	0.106789	0.0542142	0.103167	0	0	0	0.0161498	0	0	0.501	0.0298268	1.06058
TCGA-DM-A28M-01A-12R-A16W-07	0.0773142	0	0	0.056752	0	0.313047	0	0.0132266	0.0783728	0	0.0938747	0	0.0206499	0	0.00830653	0.0354339	0.00948948	0.0278844	0	0.254495	0.0111528	0	0.413	0.0428504	1.10707
TCGA-CM-5344-01A-21R-1723-07	0.0232115	0	0	0.0648465	0	0.101364	0	0	0.118778	0	0	0.0377725	0	0.496124	0.0737713	0.0617127	0.016075	0	0.000850761	0	0.00549332	0	0.02	0.202708	1.05361
TCGA-AZ-4313-01A-01R-1410-07	0.030767	0	0.0203636	0.149768	0	0.238201	0	0.0115533	0.0244681	0	0.0221083	0.0123538	0.00740568	0.250295	0.0480054	0.00261663	0.0327201	0.00381047	0	0.145563	0	0	0.13	0.1092	1.06444
TCGA-NH-A5IV-01A-42R-A37K-07	0.00659254	0	0.0366347	0.142375	0	0.122833	0	0.0352644	0.00605615	0	0	0.118213	0	0.193123	0.0570442	0.209604	0.0107367	0	0.0615231	0	0	0	0.002	0.290798	0.973651
TCGA-AA-3494-01A-01R-1410-07	0.0507558	0	0.0174138	0.00856942	0	0.2336	0.134922	0.0214027	0.0453298	0	0.0634238	0	0	0.188743	0.0350532	0.126924	0	0	0	0.0462198	0	0.027643	0.051	0.154851	1.02455
TCGA-CM-6164-01A-11R-1653-07	0.0262618	0	0.0387244	0.133591	0	0.172051	0	0.0802793	0.000428272	0	0	0.0454668	0	0.305932	0.0966557	0.0681714	0	0	0	0.0294885	0	0.00294958	0.047	0.15909	1.04356
TCGA-CM-4743-01A-01R-1723-07	0.00166993	0	0.0675515	0.0888865	0	0.0673918	0.167159	0.0330725	0.0328658	0	0.0861385	0.0828872	0	0.0332783	0.14079	0.0704984	0.068004	0.0125959	0	0.0256349	0	0.0215753	0.006	0.256938	0.994223
TCGA-QG-A5YX-01A-11R-A28H-07	0.0255527	0	0.0711594	0.0476253	0	0.244501	0	0.0671428	0.0548712	0	0.00555179	0.0065762	0	0.199046	0.0180316	0.175649	0.0171818	0.0245131	0	0.0425975	0	0	0.581	0.0188698	1.08399
TCGA-AA-3664-01A-01R-0905-07	0.0384146	0	0.0329014	0.0598709	0	0.228747	0.0179886	0.122727	0.00251723	0	0	0.031604	0	0.192774	0.101655	0.131762	0	0	0.0330955	0	0	0.00594374	0.306	0.061516	1.07112
TCGA-A6-6653-01A-11R-1774-07	0.04141	0	0	0.00575895	0	0.220285	0	0	0.0317348	0	0	0.0667279	0	0.389387	0.0408598	0.0659506	0.0162669	0	0	0.107664	0.00617451	0.00778009	0.02	0.202037	1.0375
TCGA-AY-A54L-01A-11R-A28H-07	0.0655094	0	0.132995	0.0126662	0	0.299152	0.074096	0.0104584	0.0616532	0	0.0312157	0	0.0226457	0.0883337	0.000649968	0	0.0549998	0.0106184	0	0.0886188	0.046387	0	0.394	0.0461782	1.05522
TCGA-CM-6680-01A-11R-1839-07	0.0216253	0	0.0295434	0.0380735	0	0.347773	0.00858368	0	0.0839551	0	0.00866161	0	0	0.250857	0.0513831	0.122546	0	0	0	0.0369984	0	0	0.036	0.180066	1.02701
TCGA-A6-5661-01A-01R-1653-07	0.0657657	0	0.120218	0.0860794	0	0.239701	0.0716099	0.0790518	0	0	0	0	0	0.125134	0.0590982	0.106461	0.0137533	0.0121845	0.0143003	0	0.0062951	0.00034703	0.234	0.0764066	1.04745
TCGA-AA-3685-01A-02R-A32Z-07	0.00523087	0	0.137593	0	0	0.126175	0.0785827	0.0326237	0.0104459	0.0226477	0	0.0248665	0	0.179473	0.203245	0.0831064	0.0190771	0	0.0522765	0	0.0246572	0	0	0.388108	0.92512
TCGA-AA-3530-01A-01R-1022-07	0.00448791	0.0378518	0.129485	0.0844801	0	0.317142	0.0322169	0.0288905	0	0	0.0169186	0	0.00494849	0.0399486	0.0453427	0.161526	0.0553764	0	0.0383698	0	0.00301577	0	0.213	0.0833173	1.04298
TCGA-A6-5659-01A-01R-1653-07	0.000256682	0.0249782	0	0.0763294	0	0.164723	0.0610518	0.0139454	0.0113098	0	0.0456164	0	0	0.398644	0.0661662	0.0730172	0.0237535	0	0	0.0402078	0	0	0.021	0.197917	1.03463
TCGA-5M-AAT4-01A-11R-A41B-07	0.0830182	0	0.0585673	0.289385	0	0	0	0.0475885	0.0635484	0	0.0169312	0	0.017012	0.134067	0.032845	0.127338	0	0.00433	0	0.108611	0.016758	0	0.7	0.00518509	1.08755
TCGA-AM-5820-01A-01R-1653-07	0.0660452	0	0	0.113147	0	0.155503	0	0	0.0504085	0	0	0	0.0178354	0.213984	0.0455285	0.196479	0.0397438	0	0	0.0924292	0.00889677	0	0.335	0.05563	1.07806
TCGA-F4-6459-01A-11R-1774-07	0.0252638	0	0.014269	0.079263	0	0.126107	0.0404494	0.00995045	0.0443201	0	0.00809158	0	0	0.386391	0.0585801	0.141451	0.0191846	0	0.0205798	0	0.0260988	0	0.249	0.0723621	1.09472
TCGA-AA-A00A-01A-01R-A002-07	0.0487173	0	0.012183	0.122719	0	0.062737	0.0397584	0.0672863	0.0564871	0	0.0478145	0.0277686	0	0.228953	0.0745674	0.116991	0	0.000314059	0	0.0937025	0	0	0.021	0.198512	1.01615
TCGA-AA-3655-01A-02R-1723-07	0.044342	0	0.0668085	0.0182803	0	0.29227	0	0	0.0882818	0	0.0155871	0	0	0.207551	0.0781606	0.150082	0.00610592	0.0107412	0.0151031	0.00668675	0	0	0.055	0.148242	1.03152
TCGA-A6-5660-01A-01R-1653-07	0.00132572	0.00432003	0.0100643	0.0342286	0	0.137006	0.0560012	0	0.0290598	0	0.0881202	0	0	0.372323	0.0182592	0.13517	0.0259821	0	0	0.0881394	0	0	0.021	0.19992	1.03491
TCGA-CM-6674-01A-11R-1839-07	0.00578673	0	0	0.09406	0	0.263234	0.0226286	0.00828604	0.00236371	0	0	0.0629184	0	0.232995	0.134092	0.103555	0.0139324	0	0.0561478	0	0	0	0.005	0.277559	0.98485
TCGA-CM-6166-01A-11R-1653-07	0.0265936	0	0	0.0207453	0	0.143819	0.0529591	0.0164576	0.06475	0	0.101178	0	0	0.481758	0.00935978	0.0167416	0.00382662	0	0	0.0618113	0	0	0.043	0.166784	1.06542
TCGA-DM-A1D8-01A-11R-A155-07	0.0479095	0	0	0.15877	0	0.131526	0.0143828	0.0489407	0.0714629	0	0	0.116024	0	0.244267	0.0484527	0.085485	0	0	0.0327796	0	0	0	0.278	0.0666072	1.08621
TCGA-F4-6570-01A-11R-1774-07	0.00790482	0	0.0244547	0.0832188	0	0.182833	0	0.016673	0.0369561	0	0	0.0979649	0.00188441	0.192631	0.120643	0.166979	0.0230968	0	0.0447599	0	0	0	0.001	0.33228	0.954251
TCGA-AA-A01X-01A-21R-A083-07	0.174934	0	0	0.0744712	0	0.214571	0.00335037	0	0.126449	0	0	0.0702017	0.00974962	0.118932	0.0353702	0.104083	0.0533391	0	0.0145487	0	0	0	0.153	0.100651	1.05152
TCGA-AD-6963-01A-11R-1928-07	0.0204234	0	0.0330431	0.268767	0	0.0945609	0.13064	0.0657444	0.0110353	0	0.0325365	0	0	0.110176	0.0957011	0.0634169	0.00951183	0	0	0.0183617	0	0.0460818	0.052	0.152897	1.03539
TCGA-AA-3939-01A-01R-1022-07	0.101723	0	0.152283	0.0588843	0	0.160267	0.100311	0.0803779	0	0	0	0.00441917	0.00438875	0.0839491	0.0274114	0.139436	0.0359913	0	0	0.0456569	0.00490018	0	0.087	0.130492	1.01807
TCGA-T9-A92H-01A-11R-A37K-07	0.0336277	0	0.0701294	0.108152	0	0.152442	0.0370669	0.0967728	0.02039	0	0	0.0564949	0	0.165161	0.0636952	0.0992494	0.0348626	0	0.0537537	0	0.00820329	0	0.579	0.0190918	1.07508
TCGA-A6-5662-01A-01R-1653-07	0	0	0	0.0568305	0	0.290539	0.0720416	0	0.0226028	0	0.0146367	0.0431419	0.0427242	0.112304	0	0.240336	0.0584428	0	0.0329247	0	0.0134759	0	0.561	0.0215262	1.0842
TCGA-DM-A0XF-01A-11R-A155-07	0.0549428	0	0.00769345	0.0568643	0	0.163206	0.106836	0.0186421	0	0	0	0.0585331	0.019055	0.193923	0.133908	0.0943318	0.0147219	0	0.0608174	0	0.0165245	0	0.081	0.132729	1.04061
TCGA-A6-4105-01A-02R-1774-07	0.0159767	0	0.030911	0.124622	0	0.117197	0.0931292	0.0547834	0.00220127	0	0.0167215	0	0.0102005	0.143802	0.0946136	0.204584	0.0085055	0	0	0.0751559	0.0075962	0	0.003	0.286008	0.969865
TCGA-A6-2672-01A-01R-0826-07	0.0215903	0	0	0.15643	0	0.1033	0.0894076	0.0242917	0.0307562	0	0.0879628	0	0	0.264257	0.0808571	0.0635912	0	0.00902425	0	0.0553518	0	0.0131804	0	0.400021	0.919717
TCGA-A6-2684-01A-01R-A278-07	0	0	0.0156196	0.0230534	0	0.102209	0.0406696	0.0268945	0.00220382	0	0	0.0104336	0.00389325	0.332807	0.0751499	0.240333	0.0361226	0.00353948	0	0.0312365	0.0558343	0	0.01	0.229629	1.02182
TCGA-AA-A01F-01A-01R-A002-07	0.0428233	0	0.0145284	0.0402178	0	0.438976	0.12081	0	0.0649392	0	0	0.04196	0	0.108976	0.0387349	0.0831291	0	0	0	0.00490485	0	0	0.549	0.0239081	1.09992
TCGA-D5-6535-01A-11R-1723-07	0.0321725	0	0.07896	0.00616222	0	0.19599	0.00548187	0.063503	0.0587571	0.00653485	0.0212754	0	0	0.270172	0.0954286	0.115985	0	0	0	0.0495767	0	0	0.051	0.155568	1.03323
TCGA-A6-A56B-01A-31R-A28H-07	0.00101614	0.00317322	0	0	0	0.158385	0	0.0121785	0.051748	0	0.0305495	0.00962902	0	0.531949	0.0272589	0.121449	0.0295405	0	0	0.00802787	0.0150954	0	0.036	0.182214	1.08094
TCGA-AA-3977-01A-01R-1022-07	0.0667028	0	0.0131821	0.0682792	0	0.197386	0.0774813	0.0858047	0.0162866	0	0.0458389	0	0	0.108027	0.070458	0.135377	0.0594493	0	0	0.0424414	0.00293481	0.0103511	0.038	0.17399	1.01305
TCGA-D5-6536-01A-11R-1723-07	0.0317658	0	0.00218377	0	0	0.0885574	0	0.00643963	0.0358558	0	0.134984	0	0.00276592	0.379946	0	0.0436549	0	0	0	0.257872	0	0.0159744	0.017	0.210289	1.05647
TCGA-D5-6529-01A-11R-1774-07	0.0313167	0	0.150933	0.0757797	0	0.136035	0.0171785	0	0.0560186	0	0.0141093	0	0	0.206709	0.0979884	0.122983	0.0108545	0	0	0.0595169	0	0.020577	0.001	0.366057	0.931684
TCGA-D5-6931-01A-11R-1928-07	0	0	0.157317	0.103994	0	0.197454	0.0114714	0.0591741	0.0369958	0	0	0.00593074	0	0.0763873	0.0905629	0.157829	0.0424965	0	0.0533769	0.00701018	0	0	0.016	0.214602	0.992223
TCGA-DM-A1HA-01A-11R-A155-07	0.0275413	0	0.00870595	0.303945	0	0	0.0731064	0.12068	0.0152634	0	0	0.10648	0.0167152	0.0413193	0.128269	0.0875819	0	0	0.0703929	0	0	0	0.298	0.0630896	1.09637
TCGA-AA-3955-01A-02R-1022-07	0.0323472	0	0.103717	0.0424431	0	0.233738	0.069788	0.00397638	0	0	0	0.0214039	0.00115687	0.0702794	0.047204	0.162489	0.0679188	0	0.0969662	0	0.0409212	0.00565025	0.232	0.0773935	1.03645
TCGA-G4-6314-01A-11R-1723-07	0.0280419	0	0.0208816	0.0317292	0	0.249393	6.71172e-06	0.0199882	0.039906	0	0.0142765	0	0	0.316768	0.094449	0.112153	0.0316413	0	0.0145582	0.0262071	0	0	0.036	0.180497	1.03266
TCGA-D5-5540-01A-01R-1653-07	0	0	0	0.157848	0	0.0986077	0.104744	0.10247	0	0.0224865	0	0.0152088	0	0.0999018	0.140451	0.169944	0.0239288	0	0	0.0414743	0.0162042	0.00673163	0.017	0.21153	1.01013
TCGA-AA-3971-01A-01R-1022-07	0.0443499	0	0.167751	0.0774494	0	0.101392	0.0543179	0	0.0223266	0	0	0.0302907	0	0.139677	0.0737249	0.194056	0.0281605	0	0.0665037	0	0	0	0.01	0.230152	0.984452
TCGA-G4-6317-02A-11R-2066-07	0.00606747	0	0.0160019	0	0	0.0845413	0	0.00398573	0.0424055	0	0.0641072	0	0	0.643222	0	0.0321242	0.0194437	0	0	0.0881006	0	0	0.111	0.118936	1.15268
TCGA-AA-3818-01A-01R-0905-07	0.0385087	0	0.0589166	0.145271	0	0.196956	0.012457	0.0572812	0.010863	0	0	0.0559703	0	0.122531	0.0502536	0.184313	0.0249288	0.0136237	0.0222851	0	0.00583998	0	0.262	0.0699982	1.06085
TCGA-AA-A01V-01A-23R-A083-07	0.0867772	0	0.0572568	0.093785	0	0.277304	0.114984	0.0498976	0.108752	0	0	0.0178974	0.0139395	0.0881375	0.0503391	0.0402741	0	0	0	0.000656018	0	0	0.208	0.0848112	1.06217
TCGA-CA-5255-01A-11R-1839-07	0.0299307	0	0	0.157001	0	0.230522	0	0.00895096	0.0924055	0	0	0	0.0128564	0.0965764	0.0967845	0.019769	0.119633	0.0326986	0	0.0931668	0.00970534	0	0.679	0.00841103	1.09561
TCGA-G4-6627-01A-11R-1774-07	0.0384481	0	0.0975184	0.140347	0	0.209679	0.00292528	0.0182042	0.048447	0	0	0.0305566	0	0.0606412	0.121746	0.0934745	0.0400275	0.00623998	0.0687498	0	0.0210554	0.00194041	0.008	0.23983	0.987181
TCGA-AA-3521-01A-01R-0821-07	0.0257164	0	0.129244	0.0417901	0	0.194881	0	0.0147599	0.0377089	0	0	0.0061255	0	0.170732	0.0704828	0.208913	0.0312396	0	0	0.0283196	0.00636446	0.0337235	0.224	0.0794854	1.05317
TCGA-AA-A00O-01A-02R-A089-07	0.0076135	0.00257208	0	0.0294902	0	0.131065	0	0.0181016	0.114521	0	0.0355023	0.0199366	0	0.4855	0.0937595	0.0226712	0	0	0	0.0392665	0	0	0.037	0.17758	1.06489
TCGA-AZ-4323-01A-21R-1839-07	0.187012	0	0.0946455	0.134625	0	0.231664	0.00634772	0.049302	0.105983	0	0	0	0	0.0748222	0.0301435	0.0672451	0	0	0	0.0182091	0	0	0	0.376614	0.928262
TCGA-AA-3524-01A-02R-0821-07	0.0117916	0	0.0709526	0.0960515	0	0.280497	0.121017	0	0	0	0	0.0366731	0	0.0622791	0.0382072	0.167681	0.0253122	0.0042439	0	0.0442413	0.0410531	0	0.101	0.122543	1.0341
TCGA-AA-3989-01A-01R-1022-07	0.00735005	0	0.248484	0.117151	0	0.0961559	0.0663788	0	0.00658792	0.0180155	0	0	0	0.094694	0.0667192	0.241461	0.00913871	0	0	0.00866966	0	0.0191943	0.065	0.141612	1.0189
TCGA-AA-3542-01A-02R-1873-07	0.0106903	0	0.0408186	0.117384	0	0.0621097	0	0.0176323	0.0952884	0	0.00360913	0.00512695	0.000504712	0.312947	0.0581439	0.164336	0	0	0	0.0931439	0.0122954	0.00596949	0.035	0.182587	1.03328
TCGA-D5-5541-01A-01R-1653-07	0.0400325	0	0	0.0113291	0	0.0206011	0.0280516	0.0255193	0.0371549	0	0.000833445	0	0	0.579041	0.0843906	0.131887	0.014588	0	0.0180052	0	0.00856675	0	0	0.685443	0.727751
TCGA-AA-A022-01A-21R-A16W-07	0	0	0.0797221	0.445832	0	0	0.128781	0.0317445	0.0240062	0	0.0591004	0	0.00729302	0.043016	0.0970047	0.0501224	0.00985399	0	0.0235239	0	0	0	0.001	0.345442	0.953751
TCGA-AA-3666-01A-02R-0905-07	0.0178998	0	0.0632805	0.0222923	0	0.19696	0.0819379	0.0560256	0	0	0.0374885	0	0.00374138	0.151589	0.0998923	0.173158	0.00413133	0.00314652	0	0.0548328	0	0.0336239	0.053	0.150761	1.02577
TCGA-DM-A0X9-01A-11R-A155-07	0.0264567	0	0.056376	0.254419	0	0.136054	0.0955768	0.112794	0.00977983	0.0496118	0	0.00152262	0	0.0512935	0.0631723	0.0721021	0.0708415	0	0	0	0	0	0.15	0.102209	1.05882
TCGA-AA-A01Z-01A-11R-A083-07	0.0543449	0	0.0631568	0.0569219	0	0.364307	0.00344563	0.0265287	0.0555542	0	0.0363441	0	0.00945997	0.132329	0.0203319	0.0449733	0.0217051	0	0	0.110597	0	0	0.402	0.0450096	1.07654
TCGA-AA-3519-01A-02R-0821-07	0.049411	0	0.277536	0.00858139	0	0.164973	0.0938435	0	0	0	0.0526408	0	0	0.165102	0.0312629	0.0608816	0	0	0	0.058666	0.0371023	0	0.249	0.0724274	1.03912
TCGA-D5-6539-01A-11R-1723-07	0.0142534	0	0.189053	0.0764825	0	0.205872	0	0.00247441	0.0648821	0	0.0111181	0.0214605	0.0112107	0.0367234	0.0422148	0.122314	0.0858678	0.0149563	0.0715249	0	0.0295915	0	0.534	0.025472	1.05235
TCGA-D5-6920-01A-11R-1928-07	0	0	0.16819	0.049282	0	0.13627	0.125075	0.0228404	0.0271525	0	0.0385146	0	0	0.152999	0.0152716	0.0973531	0	0.0239798	0	0.0953849	0.0268577	0.0208303	0.117	0.114515	1.02936
TCGA-CM-6678-01A-11R-1839-07	0.079464	0	0.0110308	0	0	0.143352	0	0.0202917	0.0974305	0	0.0858816	0	0.0204052	0.30769	0	0.0350717	0	0.0100197	0	0.189363	0	0	0.094	0.126453	1.06279
TCGA-D5-6923-01A-11R-A32Z-07	0.00308861	0.00538091	0	0	0	0.182987	0.00294122	0.0227747	0.0294209	0	0.0965129	0	0	0.449625	0.0110576	0.0534804	0	0.0144985	0	0.128232	0	0	0.001	0.354781	0.961355
TCGA-AA-3941-01A-01R-1022-07	0.0991508	0	0.0966583	0.0629287	0	0.24862	0.00517987	0.0477087	0.00906228	0	0	0.0165898	0.000958261	0	0.0501028	0.132778	0.13184	0.0108127	0.036826	0	0.0507826	0	0.397	0.0458676	1.05117
TCGA-AD-6888-01A-11R-1928-07	0.0681962	0	0.120092	0.102534	0	0.272087	0	0.0214912	0.0541174	0	0	0.0603052	0.000967069	0.152782	0.0359017	0.0663956	0	0.0403912	0.00473982	0	0	0	0.553	0.022926	1.08091
TCGA-AA-3855-01A-01R-1022-07	0.0410258	0	0.180427	0.054363	0	0.204946	0.097389	0	0.0363189	0	0.000673136	0.0324588	0.0215199	0.189453	0.0240582	0.0697855	0.00400059	0	0.0432635	0	0.00031719	0	0.056	0.146615	1.01637
TCGA-AY-5543-01A-01R-1653-07	0.0482927	0	0.0878598	0.0816791	0	0.144503	0.0720278	0.0926188	0.0283568	0.0167622	0	0.0153725	0	0.197378	0.0749479	0.0826267	0	0.0195635	0	0.0380114	0	0	0.112	0.118088	1.038
TCGA-AA-A00W-01A-01R-A002-07	0.0355808	0	0.235355	0.132492	0	0.0574339	0.155434	0.0700921	0.0335391	0	0.00297407	0.0178903	0	0.110792	0.0376706	0.0648766	0	0.0327778	0	0.00331441	0	0.00977805	0.65	0.011361	1.06248
TCGA-AA-3560-01A-01R-0821-07	0.036144	0	0.0748459	0.0362871	0	0.32788	0.0879767	0	0.00559452	0	0.021458	0	0.00619398	0.0502962	0.0491164	0.115875	0.119637	0	0.0371058	0	0.0275864	0.00400302	0.037	0.177887	1.00471
TCGA-A6-2672-01B-03R-2302-07	0	0	0.0168025	0.0564678	0	0.301091	0.0922011	0.00282279	0	0	0.112783	0	0	0.182653	0.0923957	0.0797932	0	0.00151903	0	0	0.0362837	0.0251871	0.094	0.126909	1.04908
TCGA-CK-4948-01B-11R-1653-07	0.0136662	0	0.00289877	0.0101964	0	0.163232	0.00814893	0.0350406	0.067579	0	0.0106765	0.000291723	0	0.436987	0.0034069	0.0942496	0	0.0644912	0	0.0675801	0	0.0215553	0.002	0.302495	0.987948
TCGA-AZ-6598-01A-11R-1774-07	0.0220185	0	0	0.0530883	0	0.244311	0.00253739	0.0177856	0	0	0.0838697	0.0615368	0.0116721	0.145797	0.0907	0.163836	0.0341923	0	0.0686553	0	0	0	0.005	0.274867	0.978868
TCGA-CM-4746-01A-01R-1410-07	0	0	0	0.266076	0	0.174559	0	0.00718078	0.155225	0	0	0.0378065	0	0.23665	0.0454175	0.0354445	0	0	0	0.0416405	0	0	0.213	0.0830271	1.09006
TCGA-G4-6321-01A-11R-1723-07	0.117469	0	0.108225	0.231582	0	0.197414	0	0.0236917	0.060195	0	0.0386819	0.0280782	0	0.0553701	0.0187998	0.0484776	0.0163201	0.0179839	0.0377109	0	0	0	0.434	0.0395469	1.08202
TCGA-AA-3866-01A-01R-1022-07	0.0248931	0	0.0095875	0.0604493	0	0.0963187	0.0955558	0.00392202	0.0599081	0	0	0.0134452	0.000515696	0.283123	0.0585268	0.151618	0.0406861	0.0280917	0.0246112	0	0.0104412	0.0383073	0.001	0.330639	0.953302
TCGA-AY-6197-01A-11R-1723-07	0.0512196	0	0.0300939	0.051391	0	0.181745	0.0311197	0.0139729	0.0457736	0	0.0712557	0	0	0.265669	0.0393032	0.0517519	0	0	0	0.14935	0.0037892	0.0135646	0.163	0.0976827	1.06445
TCGA-AA-A01T-01A-21R-A16W-07	0	0	0.0545105	0.0801909	0	0.266509	0	0	0.152712	0	0.0158633	0.0468576	0.00914205	0.17747	0.116155	0.0495087	0	0.0101992	0	0.0208814	0	0	0.506	0.0294492	1.09792
TCGA-AZ-6608-01A-11R-1839-07	0.00279584	0	0.0288574	0.0264436	0	0.300897	0.243089	0	0.0224413	0	0.119717	0	0.00616695	0.187815	0	0	0.00639279	0	0	0.0318823	0.0235026	0	0.3	0.0626743	1.0788
TCGA-AA-A00Z-01A-01R-A002-07	0.0651571	0	0.114261	0.0200658	0	0.146044	0.0749833	0.0256704	0.0754754	0	0	0.00744566	0	0.19789	0.0976418	0.132784	0.00102776	0	0.0415539	0	0	0	0.388	0.0471744	1.06116
TCGA-AA-A02J-01A-01R-A00A-07	0.0487354	0	0.00496911	0.0457717	0	0.233202	0.145996	0.0336239	0.0329382	0	0.0198105	0	0.0100667	0.288548	0.0147639	0.0108421	0.00672195	0.0334795	0	0.0705313	0	0	0.403	0.0448718	1.08236
TCGA-CK-5914-01A-11R-1653-07	0.0565923	0	0.00210133	0.157031	0	0.109784	0.0897665	0.0720264	0	0	0	0.0755318	0	0.148808	0.117749	0.109221	0.0115804	0	0	0.0498085	0	0	0.116	0.11543	1.05668
TCGA-A6-6651-01A-21R-1839-07	0.0312854	0	0.0514808	0.064146	0	0.0962813	0.00511908	0.0134221	0.0346826	0	0	0.015174	0	0.424729	0.0490238	0.124227	0.0127917	0	0.0776377	0	0	0	0	0.573067	0.820088
TCGA-DM-A1DA-01A-11R-A155-07	0.0528546	0	0.116537	0.201932	0	0.0872527	0.044365	0.0416534	0.0179814	0	0.00377488	0.0422732	0.013325	0.118039	0.075996	0.119045	0.0158406	0	0.0491303	0	0	0	0.245	0.0732355	1.05023
TCGA-CK-5916-01A-11R-1653-07	0.0142658	0	0.0176248	0.140327	0	0.174324	0.00937278	0.0412881	0.00854747	0	0	0.107597	0.0124947	0.0628946	0.122279	0.149483	0.0644248	0	0.0750773	0	0	0	0	0.392106	0.922071
TCGA-AD-A5EJ-01A-11R-A28H-07	0.0679492	0	0.0849511	0.0708462	0	0.171056	0.0206263	0.00275376	0.0357623	0	0.0257005	0.0490139	0	0.240343	0.0179301	0.0837112	0	0	0	0.114285	0	0.0150705	0.093	0.127809	1.04347
TCGA-AZ-6599-01A-11R-1774-07	0.131945	0	0.105928	0.172406	0	0.275444	0	0.0378245	0.0647616	0	0	0.0765947	0.0124531	0.0136543	0.0290024	0.039308	0	0.00753164	0.033147	0	0	0	0.335	0.0556521	1.08569
TCGA-CA-5254-01A-21R-1839-07	0.0563593	0	0.151223	0.0573827	0	0.251278	0	0	0.079206	0	0	0.0290669	0	0.218121	0.0427606	0.0837093	0	0	0.0288995	0	0	0.00199393	0.215	0.0825629	1.05049
TCGA-A6-4107-01A-02R-1410-07	0	0	0.231851	0.0217591	0	0.170447	0	0.016568	0.0809684	0	0	0.00403485	0	0.141632	0.0553603	0.122892	0.132909	0	0.00662448	0.0149542	0	0	0.023	0.193622	0.998914
TCGA-G4-6293-01A-11R-1723-07	0.0178346	0	0.226584	0.0710955	0	0.211833	0.185861	0	0.0020247	0	0.0166137	0.0075662	0.00330604	0.150979	0.0313454	0.0199609	0.00569937	0	0.049297	0	0	0	0.052	0.151112	1.0133
TCGA-QG-A5YW-01A-11R-A28H-07	0.0163152	0	0.171802	0.0411934	0	0.267644	0	0.0301023	0.0286596	0	0.0419676	0	0	0.161835	0.0247975	0.109914	0	0.000499293	0	0.0992476	0.00602229	0	0.293	0.0640352	1.0554
TCGA-AA-3522-01A-01R-0821-07	0.0562307	0	0.120095	0.0575651	0	0.296348	0	0.0577373	0.0460283	0	0	0.0188347	0	0.0355524	0.0540894	0.0803094	0.0910817	0.0036081	0.0559857	0	0.0265333	0	0.26	0.0703427	1.04698
TCGA-5M-AAT5-01A-21R-A41B-07	0.0783137	0	0.156951	0.0759187	0	0.277506	0.0409504	0.0732632	0.0622938	0	0	0	0.0136192	0.0629012	0.0241325	0.0728392	0	0.020666	0	0.0366353	0.00400964	0	0.397	0.0458693	1.06149
TCGA-AA-A029-01A-01R-A00A-07	0.0221193	0	0.0553619	0.102185	0	0.14537	0	0.053526	0.116338	0	0	0.0755335	0	0.223536	0.0327503	0.0839972	0.0304799	0	0	0.058802	0	0	0.407	0.0438437	1.08195
TCGA-AA-3869-01A-01R-1022-07	0.025292	0	0	0	0	0.126247	0.0775946	0	0.00939948	0.00660279	0.0390845	0	0	0.317122	0.100566	0.154855	0.0109024	0	0	0.0755901	0	0.0567431	0.001	0.331049	0.962655
TCGA-AY-6386-01A-21R-1723-07	0.0364059	0	0.151003	0.0129739	0	0.184723	0.0154026	0.0292107	0.033792	0.0100544	0.0252338	0	0	0.307842	0.0483375	0.0614299	0.017164	0	0	0.0574342	0.00433904	0.00465294	0.007	0.245986	0.988873
TCGA-A6-2680-01A-01R-1410-07	0.00985824	0	0.13442	0.0735352	0	0.158057	0	0.0140944	0.126405	0	0.00491421	0	0.00547132	0.177026	0.063512	0.154055	0.0350191	0.00318545	0	0	0.0264228	0.0140237	0.135	0.106808	1.03975
TCGA-AA-3862-01A-01R-1022-07	0.00909621	0	0.0353937	0.170431	0	0.156317	0.103006	0.0345314	0.0494136	0	0.0142774	0	0	0.122608	0.075941	0.106658	0.00514481	0	0.0191397	0	0.0815722	0.0164691	0.288	0.0645404	1.06038
TCGA-A6-3810-01B-04R-A277-07	0.0433919	0	0.0357984	0	0	0.395944	0.0141571	0	0	0	0.0575579	0	0	0.056884	0.0635436	0.13646	0.00700811	0	0	0.0439618	0.120941	0.0243519	0.261	0.0700807	1.05778
TCGA-AA-3984-01A-02R-1022-07	0.0315523	0	0.0297628	0.0767545	0	0.200831	0.0703671	0.0781407	0.0296347	0	0.0553807	0	0	0.13947	0.0849559	0.060613	0	0.0156019	0	0.120955	0.00338181	0.00259892	0.1	0.123112	1.04424
TCGA-AA-3693-01A-01R-0905-07	0.00104326	0	0.000883634	0.101536	0	0.199073	0.112491	0	0	0	0.0491949	0	0	0.178811	0.0523895	0.177629	0.0700481	0	0	0.0113699	0.0383682	0.00716265	0.212	0.0834467	1.05925
TCGA-AA-3814-01A-01R-0905-07	0.00949461	0	0.0254908	0.0895173	0	0.171197	0.0597405	0.030355	0.0105439	0	0.0587166	0	0	0.135986	0.0680465	0.217897	0.0655222	0	0	0.0185649	0.0374847	0.00144352	0.016	0.21271	1.00055
TCGA-AA-A00U-01A-01R-A002-07	0.024896	0	0.0206195	0.104403	0	0.351901	0.0568625	0.0987229	0.0740668	0	0.0294153	0	0.0106801	0.0996768	0.0600801	0.0572749	0	0.00130193	0	0.0100992	0	0	0.29	0.0642588	1.08583
TCGA-AA-A02H-01A-01R-A089-07	0.0291271	0	0.0939268	0.0839866	0	0.233161	0	0.097802	0.0231973	0	0	0.0641627	0.00492954	0.112681	0.055351	0.110492	0.0290176	0	0.0525721	0	0.00959404	0	0.459	0.0355559	1.0685
TCGA-G4-6317-01A-11R-1723-07	0.133496	0	0.0416351	0.187737	0	0.248547	0.184978	0.0188551	0.0275097	0	0.0128641	0	0.00867478	0.0832449	0.0106651	0	0.00717263	0	0	0.0309551	0.00366548	0	0.385	0.0477423	1.08208
TCGA-AA-3679-01A-02R-0905-07	0.0240694	0	0.143775	0.0242184	0	0.255792	0.0411488	0	0	0	0.0701593	0.00310354	0.00425948	0.158256	0.0515084	0.123527	0.0485808	0	0.0324673	0	0.0191358	0	0.148	0.102486	1.03427
TCGA-AA-3562-01A-02R-0821-07	0.020396	0	0.167932	0.0354327	0	0.133922	0	0	0.0484229	0	0	0.0304496	0	0.200987	0.0612643	0.196546	0.0382986	0	0.0246937	0	0.040961	0.00069448	0.029	0.189035	1.00701
TCGA-CM-4744-01A-01R-A32Z-07	0.0151751	0	0.020041	0.392616	0	0	0.192026	0.0513663	0.067486	0	0.00828228	0.0211032	0.00265465	0.0145304	0.0587529	0.0797498	0.0408496	0.00651878	0.0231352	0	0.0057133	0	0.017	0.208697	1.01881
TCGA-NH-A8F8-01A-72R-A41B-07	0.0408381	0	0.0311991	0.0884609	0	0.147354	0	0.0426883	0.0540246	0	0.0188182	0	0	0.233697	0.0768813	0.134016	0.00402345	0	0	0.0728224	0.0551768	0	0.222	0.0810847	1.0636
TCGA-G4-6303-01A-11R-1774-07	0.0285818	0	0.0543548	0.0538129	0	0.12617	0.025015	0.027862	0.0332065	0	0	0.00426111	0	0.419819	0.0327897	0.0711427	0.040468	0.0331716	0	0.0413274	0.00130475	0.00671247	0.055	0.147588	1.0602
TCGA-G4-6586-01A-11R-1774-07	0.0547374	0	0.00513616	0.402413	0	0	0.141029	0.0712633	0.0269147	0	0.0878642	0	0.00650617	0.0860082	0.0451729	0.0343866	0.0181679	0.01393	0	0.00646975	0	0	0.012	0.218269	1.02209
TCGA-CA-6719-01A-11R-1839-07	0.00343282	0	0.018437	0.024319	0	0.0890984	0	0.0337171	0.0860857	0	0.0295901	0	0	0.425265	0.0917248	0.140255	0.00775596	0	0	0.0503195	0	0	0	0.401002	0.93087
TCGA-A6-6650-01B-02R-A277-07	0.115349	0	0.136781	0	0	0.421085	0.0501517	0	0	0	0.0450431	0	0.00866709	0	0.023525	0.09295	0.0164738	0.0269406	0	0.0327388	0.0293971	0.000898151	0.281	0.0657363	1.05365
TCGA-QG-A5YV-01A-11R-A28H-07	0.078581	0	0.147778	0.0781531	0	0.216221	0.0311842	0.00773896	0.0875104	0	0.0267837	0	0	0.109935	0.0474668	0.134207	0.0160799	0.00202773	0	0.0163328	0	0	0.467	0.0337518	1.06096
TCGA-AA-3495-01A-01R-1410-07	0.0433795	0	0.219562	0.0906005	0	0.150116	0.0892096	0.00517562	0.0143807	0	0.0085268	0	0	0.072025	0.0573574	0.153745	0.0526296	0	0.0292867	0	0.00266202	0.0113445	0.112	0.117538	1.01973
TCGA-AA-3842-01A-01R-1022-07	0	0	0	0.0901807	0	0.115141	0.0396688	0.0436002	0.0306569	0.00693993	0	0	0	0.41559	0.0780184	0.153238	0.00318088	0	0.0172955	0.00648914	0	0	0.006	0.254829	1.01321
TCGA-AA-3844-01A-01R-1022-07	0.0205844	0	0	0.000293675	0	0.455395	0.0898369	0.0429868	0.0111304	0.0103639	0.0372871	0	0	0.0846029	0.0332878	0.082792	0.0269272	0.0297955	0	0.0747166	0	0	0.235	0.0760509	1.06928
TCGA-AA-3982-01A-02R-1022-07	0.0350692	0	0.00534162	0.106056	0	0.212657	0.0258016	0.00920256	0.0599813	0.00179918	0	0	0	0.0972217	0.0771413	0.23979	0.0963407	0	0.0335974	0	0	0	0.001	0.330551	0.948622
TCGA-A6-6140-01A-11R-1774-07	0.049863	0	0.0397253	0.0132355	0	0.345551	0.109878	0	0.00311548	0	0.0609095	0	0.0116478	0.200154	0.0104969	0	0.00684911	0.0322623	0	0.116313	0	0	0.257	0.0711511	1.06648
TCGA-CA-6718-01A-11R-1839-07	0.0160423	0	0.072599	0.0891612	0	0.102035	0.112375	0.0312886	0.0107046	0.0243285	0.102323	0.00674378	0	0.0873164	0.19576	0.0876425	0.0154011	0	0.0402556	0	0	0.0060232	0	0.404433	0.918041
TCGA-AA-A01K-01A-01R-A00A-07	0.0404982	0	0.052531	0.0633294	0	0.105198	0	0.0288374	0.119605	0	0	0.0252593	0	0.309491	0.0782149	0.157671	0.00426902	0	0	0.0150961	0	0	0.064	0.142282	1.04762
TCGA-AA-3509-01A-01R-1410-07	0.0350326	0	0.0608456	0.080103	0	0.160209	0.108427	0.0272211	0.00229572	0	0.0157034	0	0.0115182	0.103045	0.0611351	0.152353	0.0484673	0	0.0466127	0	0.0578018	0.0292299	0.103	0.121272	1.02426
TCGA-A6-5656-01A-21R-1839-07	0.00355735	0.00394443	0.00399233	0.000800112	0	0.0871855	0.0714262	0.0243875	0.0683623	0	0.0935485	0	0	0.4951	0.0440698	0	0.0358879	0	0	0.0677378	0	0	0.013	0.217486	1.04036
TCGA-QL-A97D-01A-12R-A41B-07	0.0162687	0	0.119542	0.205841	0	0.166742	0.092881	0.0693386	0.0482271	0	0.0401977	0	0.0118169	0.00922897	0.0769143	0.065978	0.034133	0	0	0.0428307	5.97466e-05	0	0.138	0.105962	1.04896
TCGA-F4-6461-01A-11R-1774-07	0.368575	0	0.0201851	0.017034	0	0.18341	0	0.0121113	0.0426259	0	0	0.0166394	0	0.181028	0.0415429	0.0905621	0	0	0.0262853	0	0	0	0.002	0.311799	0.961495
TCGA-F4-6855-01A-11R-1928-07	0	0.00561153	0	0.0326288	0	0.19687	0	0.0155091	0.0501313	0	0	0.0612259	0.0018827	0.336372	0.023056	0.242513	0.011702	0	0.0222914	0	0	0.000206092	0.044	0.163547	1.05383
TCGA-D5-6541-01A-11R-1723-07	0.0191031	0	0.0814586	0.13614	0	0.047642	0.0406652	0.00562687	0.0360046	0.0388696	0	0	0	0.22176	0.143598	0.161344	0.0389396	0	0.0123982	0	0	0.0164496	0.292	0.0640803	1.07825
TCGA-AA-3841-01A-01R-0905-07	0.0751718	0	0.100024	0.118379	0	0.149616	0	0	0.105291	0	0.035652	0.002829	0	0.253429	0.0580461	0.0752426	0	0	0	0.0256292	0	0.00068981	0.011	0.219645	0.999529
TCGA-AA-3696-01A-01R-0905-07	0.043497	0	0.0885217	0	0	0.286877	0	0.00515298	0.0857512	0	0.0625954	0	0.021393	0.141469	0.034184	0.190305	0	0.00627954	0	0.0339737	0	0	0.348	0.0541164	1.06117
TCGA-AZ-6600-01A-11R-1774-07	0.0849214	0	0.0913542	0.055998	0	0.145449	0	0.0135557	0.0743085	0	0.0240161	0	0	0.276123	0.0450997	0.153887	0	0	0	0.0300381	0	0.00524885	0.006	0.267286	0.980133
TCGA-AA-3520-01A-01R-0821-07	0.0530945	0	0.11408	0.0579547	0	0.169297	0	0.00766433	0.0604556	0	0	0.00599052	0	0.139987	0.0687144	0.197149	0.0826107	0	0.0114267	0.0142728	0.00532293	0.0119796	0.036	0.17881	1.00865
TCGA-G4-6588-01A-11R-1774-07	0.00360172	0	0	0.0154003	0	0.266617	0	0.0365684	0.0356846	0	0.0361367	0	0	0.240645	0.0382159	0.108867	0	0	0	0.198292	0	0.0199706	0.006	0.267514	0.993109
TCGA-CM-5348-01A-21R-1723-07	0.0227388	0	0	0.00630748	0	0.0548114	0	0	0.0217077	0	0	0.00600206	0	0.734319	0.0183896	0.0644349	0.0258466	0.00325067	0.0421918	0	0	0	0	0.676721	0.74384
TCGA-AA-3875-01A-01R-0905-07	0.0655958	0	0.129383	0.0812902	0	0.093751	0	0.0416902	0.0261151	0	0	0.0211285	0	0.0686471	0.0615006	0.116161	0.0562177	0.0147955	0.0221751	0	0.086747	0.114802	0.17	0.0955782	1.0359
TCGA-AA-3549-01A-02R-0821-07	0.00604728	0	0.0565912	0.059924	0	0.089618	0.0379787	0.0365143	0.0555852	0	0.0445918	0	0	0.246805	0.0321609	0.0351311	0	0.0118446	0	0.262293	0	0.0249147	0.023	0.193596	1.03565
TCGA-A6-2685-01A-01R-1410-07	0.0109422	0	0.0317741	0.0482454	0	0.166826	0	0.0169295	0.0294147	0	0	0.015946	0.00307192	0.184431	0.0289608	0.259848	0.0692727	0	0	0.0112497	0.107612	0.0154756	0.001	0.342864	0.945959
TCGA-AA-A02O-01A-21R-A16W-07	0.023603	0	0.0317109	0.0714404	0	0.385284	0.0585208	0	0.0695732	0	0.0327883	0	0	0.155873	0.0292239	0.0846257	0.0282448	0	0	0.0291114	0	0	0.169	0.0961762	1.06001
TCGA-AA-3510-01A-01R-1410-07	0.0418115	0	0.0653509	0.097763	0	0.166412	0	0.0300673	0.042494	0	0	0.051122	0.0213972	0.162067	0.104169	0.124582	0.0427471	0	0.0252899	0	0.0191631	0.00556382	0.027	0.19077	1.00934
TCGA-CA-6715-01A-21R-1839-07	0.0330691	0	0.0675772	0.0731522	0	0.0835616	0	0.0554676	0.072404	0	0.00716727	0.0138191	0	0.382704	0.041	0.0364886	0	0	0	0.129377	0	0.00421258	0.233	0.0770959	1.08904
TCGA-A6-6141-01A-11R-1774-07	0.0527564	0	0.124962	0.132134	0	0.172625	0.0110577	0.0444115	0.081649	0	0	0.0416162	0.0118664	0.0570026	0.123914	0.0310479	0.0658208	0	0.0491369	0	0	0	0.021	0.199232	1.00486
TCGA-AA-A02R-01A-01R-A00A-07	0.0167655	0	0	0.177962	0	0.0567504	0.0928473	0.0356727	0.0102488	0	0	0.087855	0.00922582	0.110079	0.192004	0.0954186	0.0288803	0	0.0862906	0	0	0	0	0.419582	0.91185
TCGA-AY-A8YK-01A-11R-A41B-07	0.0563086	0	0.207868	0.010148	0	0.218283	0.077625	0	0.0497523	0	0.0426543	0	0.00420352	0.198339	0.0212107	0.0785171	0.000543357	0	0	0.0345477	0	0	0.358	0.0522255	1.05226
TCGA-A6-6138-01A-11R-1774-07	0.0284207	0	0.0302447	0.130809	0	0.0880584	0.0564192	0.0687531	0.0519834	0	0.0504266	0.000696312	0	0.266085	0.0914791	0.0918452	0.00804787	0.00609664	0.0306345	0	0	0	0.002	0.315865	0.959059
TCGA-AA-3848-01A-01R-0905-07	0.0129923	0	0.0627067	0.0287225	0	0.160233	0.0804805	0	0.0697789	0	0	0.0294683	0	0.296126	0.070925	0.107515	0.0449399	0	0.0232057	0	0.0129065	0	0.269	0.0685785	1.07022
TCGA-NH-A8F7-06A-31R-A41B-07	0.0946002	0	0.0744552	0	0	0.186993	0	0	0	0	0	0	0.0288292	0.330922	0	0.164682	0	0	0	0.0814189	0.0380995	0	0.718	0.00340071	1.11551
TCGA-D5-6927-01A-21R-1928-07	0.000910484	0	0	0.145418	0	0.137602	0.0937014	0.045987	0	0	0.0536209	0	0.00982878	0.202208	0.089161	0.101083	0.00280079	0	0	0.0728226	0.0300505	0.0148056	0.006	0.265001	0.983967
TCGA-AA-3867-01A-01R-1022-07	0.0500192	0	0.108837	0.0494419	0	0.142432	0.0131678	0.0268002	0.0229683	0	0	0.0368602	0	0.0967328	0.0667717	0.233392	0.0719628	0	0.0727955	0	0.00635003	0.0014683	0.073	0.137403	1.02077
TCGA-G4-6306-01A-11R-1774-07	0	0	0.0554539	0.269192	0	0.0698128	0.121513	0.110117	0.0978505	0	0	0.0276464	0.0100394	0.0734994	0.0801484	0.0123513	0.0229656	0	0.0494105	0	0	0	0.281	0.0657453	1.07806
TCGA-AA-A01S-01A-21R-A083-07	0	0	0	0.136414	0	0.0566252	0.0534788	0	0.171197	0	0	0.0410117	0.0308862	0.245052	0.0564405	0.125548	0.0544652	0	0	0.0196984	0.00918343	0	0.843	-0.0115556	1.10879
TCGA-AA-3514-01A-02R-0821-07	0.00333374	0	0.00455062	0.153892	0	0.035533	0	0.00239279	0.13574	0	0	0.0471967	0	0.402529	0.0283072	0.103292	0.0591204	0	0.0241124	0	0	0	0	0.492406	0.871084
TCGA-A6-3810-01A-01R-A278-07	0.050522	0	0.0488675	0	0	0.0643606	0.0146928	0.0289767	0.00229961	0.00823371	0.0133898	0	0	0.431143	0.0634738	0.092393	0	0	0	0.137258	0.0130585	0.0313305	0.006	0.262315	1.01554
TCGA-AA-A010-01A-01R-A089-07	0.0927012	0	0.0328724	0.159372	0	0.0485077	0.0203671	0.129979	0.0463145	0	0.00504333	0.0519568	0	0.149634	0.0841892	0.100105	0.0352474	0	0.0394191	0	0	0.0042915	0.04	0.171709	1.01741
TCGA-A6-5656-01A-21R-A278-07	0.00114481	0.00834031	0	0	0	0.197487	0.0681471	0.0154772	0.00806899	0	0.138053	0	0	0.453797	0.00501235	0	0	0	0	0.104472	0	0	0.016	0.212409	1.04148
TCGA-A6-6652-01A-11R-1774-07	0.0202608	0	0.00291951	0.0174165	0	0.206443	0.015208	0	0.0870609	0	0.0716921	0	0	0.493929	0	0	0.00114106	0	0	0.0839291	0	0	0.126	0.111156	1.10021
TCGA-5M-AATE-01A-11R-A41B-07	0.0565951	0	0.0887025	0.0196866	0	0.253142	0.0123535	0.0069908	0.0611744	0	0.0473117	0	0	0.222606	0.0155161	0.126492	0.00879155	0.00146135	0	0.0707039	0.00847264	0	0.259	0.0705179	1.05978
TCGA-A6-3808-01A-01R-1022-07	0.0522485	0	0.00847932	0.0233709	0	0.156189	0.00612432	0.0459701	0.0333706	0	0	0.0258982	0	0.256652	0.0746813	0.141318	0.00774441	0	0	0.116232	0.0253802	0.0263417	0.002	0.321094	0.960179
TCGA-AD-6964-01A-11R-1928-07	0.0028083	0	0.0137432	0.188767	0	0.127334	0.0453341	0.0529998	0.0491787	0	0	0.0160628	0	0.169997	0.110944	0.152219	0.0216151	0	0.0440906	0	0	0.00490628	0	0.449231	0.8926
TCGA-AA-3833-01A-01R-0905-07	0.0483214	0	0.0826084	0.177649	0	0.091503	0.0744263	0.0272085	0.0092734	0	0	0	0	0.187302	0.031667	0.133444	0	0.00188139	0	0.0817552	0.019082	0.0338777	0.016	0.21465	0.997235
TCGA-CM-6679-01A-11R-1839-07	0.0217843	0	0.125496	0.0406916	0	0.12678	0.00712018	0.039758	0.0455208	0	0	0.00632404	0	0.372802	0.0671443	0.115742	0.0144435	0	0.0163923	0	0	0	0.005	0.268163	0.98952
TCGA-5M-AAT6-01A-11R-A41B-07	0	0.00873421	0.0410396	0.139095	0	0.0791627	0.107425	0.0406905	0.0343187	0	0.00869769	0.0038333	0	0.169316	0.13772	0.17346	0.0128318	0	0.0436742	0	0	0	0	0.476664	0.878576
TCGA-AA-3532-01A-01R-0821-07	0.0766849	0	0.103302	0.0236288	0	0.126016	0.100728	0.025108	0.0143433	0	0	0.0226934	0	0.0957288	0.121868	0.19065	0.03502	0	0.0629562	0	0.00127241	0	0	0.383493	0.922894
TCGA-F4-6460-01A-11R-1774-07	0.0799766	0	0.0502491	0.0361226	0	0.279168	0	0.0263159	0.0734813	0	0.0147702	0.0120108	0	0.196282	0.100176	0.0851659	0.0413532	0	0.00492862	0	0	0	0.054	0.14933	1.03154
TCGA-AA-3531-01A-01R-0821-07	0.0362369	0	0.0695666	0.131104	0	0.0709712	0	0.0227944	0.0710726	0	0.0387853	0	0	0.262647	0.0893417	0.128443	0.0213497	0	0	0.0576888	0	0	0.399	0.0454224	1.08211
TCGA-A6-3810-01A-01R-1022-07	0.0281295	0	0.0466104	0.0806293	0	0.0967279	0.0480952	0.0269135	0	0	0	0.0163152	0	0.311394	0.0753235	0.127831	0	0	0	0.0821029	0.0160247	0.0439019	0.006	0.257408	0.994562
TCGA-AZ-4616-01A-21R-1839-07	0.0070988	0	0.0142525	0.263458	0	0.101603	0.0706075	0.0210577	0.0622941	0	0.0353624	0.0231954	0	0.137009	0.168807	0.0531627	0	0.0156372	0.0264544	0	0	0	0.005	0.277869	0.991329
TCGA-DM-A28G-01A-11R-A16W-07	0.0116094	0	0.122865	0.0544141	0	0.360914	0	0.0141078	0.040579	0	0	0.0278182	0	0.225377	0.017263	0.111343	0.0093686	0	0	0.00434124	0	0	0.234	0.0769591	1.06619
TCGA-AA-3956-01A-02R-1022-07	0.0478866	0	0.189238	0.0797938	0	0.244736	0.0418212	0	0.0316684	0	0.0252302	0	0.0191514	0.0442814	0.0613141	0.0808276	0.0605907	0	0.0111709	0.0612329	0	0.00105713	0.164	0.0975029	1.03168
TCGA-A6-3807-01A-01R-1022-07	0	0.0263892	0	0.081489	0	0.148772	0.0605622	0.0639684	0	0	0.0336906	0	0	0.109309	0.0979756	0.16533	0.0233185	0	0.0227547	0	0.0747124	0.0917291	0.75	-0.000763947	1.08948
TCGA-AA-3688-01A-01R-0905-07	0.0311158	0	0.1818	0.0960406	0	0.180652	0.11124	0.00359274	0.0242794	0	0.00882718	0	0.00278504	0.0995382	0.0367882	0.155309	0.0215869	0	0.0296812	0	0	0.0167639	0.201	0.0873639	1.0335
TCGA-CM-6168-01A-11R-1653-07	0.0296499	0	0.00799401	0.0292401	0	0.140584	0	0.0395795	0.0495035	0	0.00244728	0	0	0.262837	0.0871304	0.163025	0.0256192	0	0	0.102466	0.0262658	0.0336591	0.001	0.329539	0.957435
TCGA-AZ-4614-01A-01R-1410-07	0.0372176	0	0	0.304861	0	0.0386145	0.0113262	0.0929474	0.0551452	0	0.0218212	0.0193436	0.0350972	0.138783	0.110254	0	8.43011e-05	0.0270768	0	0.0857752	0.0216534	0	0.094	0.127097	1.05883
TCGA-DM-A28F-01A-11R-A32Y-07	0.0472787	0	0.145634	0.0986691	0	0.173863	0	0.0784648	0.0792824	0	0	0.0636856	0.00951334	0.135981	0.113138	0.0476563	0.00447377	0	0	0	0.0023598	0	0.645	0.0120627	1.08759
TCGA-DM-A28C-01A-11R-A32Y-07	0.000669777	0.00866955	0	0.0787817	0	0.27222	0	0.0107828	0.0846479	0	0.047298	0.00541411	0.0566039	0.304139	0.0723147	0	0.0264275	0	0	0.00878982	0.0232408	0	0.536	0.0250266	1.10256
TCGA-AA-3673-01A-01R-0905-07	0.0558359	0	0	0.0613455	0	0.210196	0.057166	0.00446601	0.0108198	0	0	0.0403874	0.0312121	0.171016	0.0854085	0.114729	0.0451553	0	0.112262	0	0	0	0.043	0.165292	1.01775
TCGA-AA-3973-01A-01R-1022-07	0.0686982	0	0.0109493	0.0645925	0	0.225718	0	0.0181223	0.040647	0	0	0.0339532	0	0.33281	0.0504165	0.134619	0.00447047	0	0	0.0150036	0	0	0.132	0.108295	1.06927
TCGA-DM-A1DB-01A-11R-A155-07	0.0112167	0	0	0.235276	0	0.0924614	0.0733634	0.0618688	0.0223454	0	0	0.0682568	0.0418548	0.169615	0.110834	0.0400265	0.0348085	0	0.0380723	0	0	0	0.139	0.105205	1.06193
TCGA-AA-3979-01A-01R-1022-07	0.0389339	0	0.0767139	0.0208536	0	0.172012	0.162859	0.0107187	0.00785454	0	0.0226287	0	0	0.188111	0.0431401	0.143764	0.000210844	0.00292139	0	0.0195039	0.0161761	0.073599	0.423	0.0414443	1.06416
TCGA-A6-5665-01B-03R-2302-07	0.03219	0	0.0310485	0	0	0.302646	0.064837	0	0	0	0.116951	0	0	0.153122	0.0511278	0.0948462	0	0.0101384	0	0.0346852	0.0695527	0.0388543	0.233	0.0772978	1.05726
TCGA-AY-4070-01A-01R-1113-07	0.0544988	0	0.212498	0.0787053	0	0.188211	0.042355	0.103533	0.0891704	0	0.024216	0	0.000714262	0.0666581	0.0500614	0.0324977	0.0505271	0	0.00635334	0	0	0	0.064	0.142285	1.02147
TCGA-AD-6965-01A-11R-1928-07	0.0716644	0	0.0306673	0.141388	0	0.10989	0.0131919	0.118607	0.0423889	0	0.0101523	0.00774188	0	0.253441	0.0444914	0.119887	0	0	0.0364888	0	0	0	0.164	0.0974284	1.05563
TCGA-A6-2684-01C-08R-A277-07	0.106539	0	0	0.0101299	0	0.238434	0.0130498	0.017175	0	0	0.044767	0	0.0107085	0.0478806	0.131315	0.208206	0.00773573	0.0372167	0	0.0304323	0.0846125	0.0117983	0.07	0.139712	1.03515
TCGA-AA-3680-01A-01R-0905-07	0.0515702	0	0.116345	0.0693295	0	0.338166	0	0.0386166	0.0297403	0	0	0.0580926	0.0166426	0.0634434	0.0332132	0.126888	0	0	0.0392312	0	0.0187214	0	0.227	0.0783972	1.05363
TCGA-AZ-4615-01A-01R-1410-07	0	0	0.00193855	0.287138	0	0.169098	0.120392	0.0181005	0.00362526	0.00871487	0.0225306	0	0	0.115748	0.110844	0.10583	0.00468372	0	0.0313572	0	0	0	0.001	0.344835	0.94951
TCGA-AA-3952-01A-01R-1022-07	0.0370773	0	0	0.043858	0	0.195808	0	0.0268173	0.0519804	0	0.0282635	0	0	0.214921	0.0749338	0.226954	0.00891642	0	0	0.0327638	0	0.0577072	0.188	0.090405	1.06726
TCGA-AZ-5403-01A-01R-1653-07	0.000148838	0.00916802	0	0.0399346	0	0.169357	0.00155805	0.00447673	0.0896954	0	0.0441333	0.0126433	0	0.415675	0.018871	0.10772	0.0263044	0	0	0.0505196	0	0.0097954	0.005	0.272429	1.00133
TCGA-AZ-4315-01A-01R-1410-07	0.0201581	0	0.0653833	0.0942876	0	0.130029	0.0212416	0.0925669	0.0149828	0	0.00988051	0.0352649	0.00257431	0.118951	0.14791	0.17391	0.0441596	0	0.0287002	0	0	0	0.017	0.208914	1.00616
TCGA-AA-3972-01A-01R-1022-07	0.00339409	0	0.0350314	0.0699276	0	0.216316	0	0.0177312	0.043148	0	0	0.043559	0.0434697	0.185974	0	0.125591	0.0284983	0.0503543	0	0.0814326	0	0.0555722	0.226	0.0788477	1.06232
TCGA-AA-3517-01A-01R-0821-07	0.0402789	0	0.12751	0.0326086	0	0.100988	0.0268285	0.0201947	0.0295395	0	0.00991068	0.0083788	0	0.316766	0.0266694	0.152041	0	0	0	0.0947182	0	0.0135684	0.101	0.122508	1.05399
TCGA-AA-3529-01A-02R-0821-07	0.0263142	0	0.0338968	0.0319002	0	0.231676	0.0124705	0.0092691	0.0134653	0	0	0.027505	0	0.111867	0.0360742	0.166343	0.0654907	0	0.173049	0	0.0255317	0.0351474	0.157	0.0994915	1.03896
TCGA-NH-A50T-01A-11R-A28H-07	0.0139891	0	0	0.075588	0	0.144082	0.0370902	0.0165902	0.0604717	0	0.0533117	0	0.0140839	0.220908	0.0139743	0.0509596	0.00160002	0.0593835	0	0.115872	0.0774591	0.044636	0.687	0.00688792	1.09629
TCGA-NH-A50V-01A-11R-A28H-07	0.018871	0	0.0594353	0.0383758	0	0.267186	0.0384933	0.0687551	0.0805652	0	0.0459014	0	0.000335966	0.121331	0.0656696	0.159788	0	0.00606594	0	0.0227947	0	0.00643167	0.094	0.126091	1.03726
TCGA-AA-3502-01A-01R-1410-07	0	0	0.0876422	0.16179	0	0.266103	0.00698307	0.0216288	0.0574409	0	0.0369066	0	0.0103777	0	0.0305876	0.184893	0.0663656	0	0	0.0550651	0.0142169	0	0.04	0.17045	1.01812
TCGA-SS-A7HO-01A-21R-A37K-07	0.0630825	0	0	0.124077	0	0.116717	0	0.0882493	0.0635716	0	0.0870423	0	0.0922779	0.0995105	0.0339945	0.124663	0.00530769	0	0	0.0917804	0.00620729	0.00351805	0.852	-0.0128837	1.0938
TCGA-AA-A01Q-01A-01R-A002-07	0	0.000636015	0.0259109	0.180235	0	0.0449557	0.0601237	0.111927	0.116635	0	0.00736835	0.0526836	0.00468878	0.045642	0.0673213	0.159506	0.0905482	0	0.0318191	0	0	0	0.117	0.114656	1.04358
TCGA-F4-6809-01A-11R-1839-07	0.0546047	0.0446187	0	0.0650084	0	0.218321	0	0.0243755	0.117557	0	0	0	0	0.186032	0.118062	0.0894103	0.0150345	0	0	0.0669759	0	0	0.009	0.232158	0.998825
TCGA-AA-3553-01A-01R-0821-07	0.0718928	0	0.143635	0.0283128	0	0.139262	0.0704112	0.0541992	0.013498	0.0164447	0	0.0219336	0	0.0936639	0.0815608	0.15203	0.0346803	0.0175326	0.0335013	0	0	0.0274413	0.748	-0.000647591	1.06566
TCGA-CK-6746-01A-11R-1839-07	0.0202659	0	0	0.188061	0	0	0.160603	0.02303	0.0376949	0	0.0662921	0	0	0.0432242	0.198746	0.196952	0.00754305	0	0.0575881	0	0	0	0.002	0.305807	0.971431
TCGA-G4-6309-01A-21R-1839-07	0.0317857	0	0.0500741	0.145879	0	0.26099	0.0417965	0.0634783	0.0653777	0	0.0527718	0	0.0055649	0.14491	0.0453953	0.0759883	0.0037967	0.00938188	0	0.00280975	0	0	0.307	0.0610961	1.07617
TCGA-CK-5915-01A-11R-1653-07	0.0751363	0	0.000383594	0.0669375	0	0.372008	0.142783	0	0.0132806	0	0.107601	0	0.059063	0.0514645	0	0.0200436	0.016551	0.035656	0	0.0390921	0	0	0.263	0.0697728	1.07507
TCGA-AD-6889-01A-11R-1928-07	0.0526957	0	0.0127025	0.0086637	0	0.229405	0	0.0514637	0.0643506	0	0.029715	0	0	0.202493	0.0250031	0.086818	0	0.0317631	0	0.176979	0.00682912	0.0211191	0.133	0.107641	1.05694
TCGA-G4-6298-01A-11R-1723-07	0.0290739	0	0	0.120613	0	0.108004	0.0563291	0.0346856	0.0689695	0	0.0303018	0.0544478	0.0296459	0.271702	0.0102501	0.0823308	0.0164355	0.00776364	0	0.0729647	0.0020419	0.00444026	0.56	0.021802	1.10002
TCGA-AA-3968-01A-01R-1022-07	0.0325671	0	0.0887466	0.0866536	0	0.138463	0.051346	0.0291421	0.0351182	0	0	0.0364419	0	0.151172	0.0449018	0.176766	0.0342301	0.0135699	0.0484064	0	0.0206825	0.0117928	0.114	0.115995	1.031
TCGA-CM-6675-01A-11R-1839-07	0	0	0.0279588	0.0829017	0	0.255168	0.0449752	0.0867989	0.0763499	0	0.028508	0	0	0.0433987	0.0887054	0.191392	0.0412948	0.0049491	0.0276003	0	0	0	0.43	0.0403884	1.07607
TCGA-AA-3660-01A-01R-1723-07	0.042377	0	0.107724	0.0378788	0	0.184221	0	0.00805243	0.0631352	0	0	0.0507779	0	0.084575	0.0344921	0.146608	0.0985695	0.00492852	0.0929174	0	0.0331829	0.0105609	0.125	0.111789	1.02559
TCGA-CM-6165-01A-11R-1653-07	0.0373998	0	0.0397577	0.0327104	0	0.143571	0.0246742	0.0250181	0.017451	0	0	0.00619584	0	0.410392	0.0638807	0.122138	0.0194729	0	0.057338	0	0	0	0.002	0.318997	0.970111
TCGA-AY-4071-01A-01R-1113-07	0.0408971	0	0.114016	0.12561	0	0.138272	0.0371797	0.0556143	0.101325	0	0.0212138	0.0124809	0.00217475	0.102781	0.0546231	0.118925	0.0371056	0	0.022911	0	0.0148709	0	0.08	0.134749	1.02414
TCGA-AA-3672-01A-01R-0905-07	0.0125167	0	0	0.226364	0	0.0741645	0.171364	0.0062136	0.0263888	0	0.0510714	0.0430193	0	0.170296	0.101271	0.0800951	0.0177895	0	0.00285828	0	0	0.0165879	0.001	0.344719	0.94916
TCGA-CM-6163-01A-11R-1653-07	0.0548064	0	0.121444	0.0341355	0	0.306439	0.00393907	0.00583909	0.0378303	0	0.0228322	0.00201158	0.0115932	0.104103	0.0581392	0.154079	0.0729233	0	0	0	0.0082166	0.00166913	0.117	0.114071	1.03284
TCGA-A6-2677-01A-01R-0821-07	0.129429	0	0.0438772	0.0305556	0	0.247263	0.106826	0	0	0	0.0467273	0	0.00990944	0.224531	0.0863292	0.059917	0	0	0	0.0146358	0	0	0.211	0.0837539	1.05515
TCGA-AA-3851-01A-01R-1022-07	0.0272883	0	0.102762	0.0745132	0	0.199487	0.0362845	0.0579663	0.0214742	0	0	0.028003	4.13565e-05	0.0927087	0.0687736	0.119151	0.106336	0	0.0382044	0	0.0270064	0	0.042	0.16709	1.00875
TCGA-AA-3712-01A-21R-1723-07	0.00271028	0	0.0235896	0.0963002	0	0.0988907	0.134224	0.00838186	0	0	0.0330657	0.0242084	0	0.237091	0.112915	0.173583	0.011289	0	0.0369114	0	0.000542332	0.00629657	0.146	0.103264	1.05998
TCGA-AZ-4308-01A-01R-1410-07	0	0.000773209	0	0.0576759	0	0.189976	0	0	0.118396	0	0.00990801	0.0110094	0	0.412121	0.0660751	0.0964031	0.00558652	0	0	0.0265426	0	0.00553357	0.006	0.256281	1.01002
TCGA-G4-6311-01A-11R-1723-07	0.135489	0	0.0300565	0.0230183	0	0.0151509	0	0.0496101	0.0349414	0	0	0.00356528	0	0.495341	0.0467249	0.109553	0	0	0	0.0565255	0	2.4442e-05	0.002	0.307969	0.993719
TCGA-A6-2682-01A-01R-1410-07	0.0466602	0	0.0460093	0	0	0.0252574	0.0441972	0	0.0432384	0	0.0354814	0	0	0.338922	0	0.029167	0	0	0	0.362903	0	0.0281643	0	0.482755	0.892242
TCGA-A6-6650-01A-11R-A278-07	0.0400301	0	0.207152	0	0	0.365946	0.0361495	0.0191863	0	0	0.0263117	0	0.0245693	0.126582	0.0337226	0.0721672	0.0147652	0	0	0.0218557	0.0115617	0	0.629	0.013728	1.06693
TCGA-NH-A6GA-01A-11R-A37K-07	0.0472563	0	0.0851261	0.129005	0	0.266872	0.0445568	0	0.0395632	0	0	0.0258514	0.012499	0.0788117	0.033748	0.110172	0.0766103	0	0.049929	0	0	0	0.814	-0.00808053	1.08036
TCGA-AY-A69D-01A-11R-A37K-07	0.149472	0	0.0974661	0.0285047	0	0.242279	0.0493305	0.0541277	0.030121	0	0.0112685	0	0	0.105962	0.0435143	0.0898158	0.00414106	0.0169737	0	0.0770232	0	0	0.412	0.0433196	1.05852
TCGA-AA-3975-01A-01R-1022-07	0.00694331	0	0.0784006	0.0332131	0	0.212381	0.00920076	0.0297435	0.062556	0	0.00765823	0.0118643	0	0.286162	0.0510472	0.141867	0.0263984	0	0.0309698	0	0.011595	0	0.06	0.145085	1.0374
TCGA-A6-A5ZU-01A-11R-A28H-07	0.0445917	0	0.0762157	0.0422402	0	0.103171	0	0.0483828	0.0224571	0	0	0.00343443	0	0.462622	0.0698354	0.0937981	0	0	0.0332512	0	0	0	0	0.369014	0.947306
TCGA-G4-6628-01A-11R-1839-07	0.00509013	0	0.00814804	0.269364	0	0.084408	0.0919709	0.0490104	0.0685694	0	0.0757104	0	0	0.0558355	0.107011	0.138842	0.0182126	0.0219614	0.00586567	0	0	0	0.001	0.339794	0.952
TCGA-CM-5862-01A-01R-1653-07	0.0603288	0	0.00982472	0.0281064	0	0.242801	0.114254	0.00498652	0	0	0.0513889	0.0701024	0.0217806	0.236223	0.0151346	0.0844647	0.0030097	0.00709351	0.0306718	0	0.0198292	0	0.387	0.0474602	1.07844
TCGA-D5-6898-01A-11R-1928-07	0.0388024	0	0.0107055	0.000712959	0	0.17093	0.045342	0	0.0740529	0	0.0287884	0	0	0.453696	0.0345227	0.093871	0.00782451	0.00603114	0	0.022112	0	0.012608	0	0.462329	0.891436
TCGA-AA-A00F-01A-01R-A002-07	0	0	0.0661016	0.0426425	0	0.211767	0	0.106264	0.128682	0	0	0.061476	0	0.143131	0.0376561	0.103499	0	0.0258634	0.0729184	0	0	0	0.295	0.0634482	1.06358
TCGA-A6-5659-01B-04R-A277-07	0.104521	0	0.0109182	0	0	0.396492	0.0480068	0	0	0	0.0810839	0	0.015132	0.0207754	0	0.145297	0.0299765	0.0407138	0	0.0834868	0.0235965	0	0.468	0.0336033	1.07336
TCGA-D5-6932-01A-11R-1928-07	0.0345144	0	0	0.0541204	0	0.127365	0.02469	0.0412368	0.0513375	0	0	0.0389037	0	0.352863	0.0483374	0.127092	0.014834	0	0	0.0825427	0	0.00216203	0.017	0.207971	1.02622
TCGA-F4-6806-01A-11R-1839-07	0.108177	0	0.145638	0.109953	0	0.204722	0	0.0506655	0.0845069	0	0	0	0.0233422	0.0906207	0.0299969	0.0272064	0.0333093	0	0	0.0832358	0.00862667	0	0.196	0.0890096	1.04213
TCGA-F4-6569-01A-11R-1774-07	0.0474245	0	0.0150812	0.0292594	0	0.106585	0.0229965	0	0.0334053	0.000347962	0.00245395	0.00200612	0	0.563316	0.043914	0.10731	0	0	0.0244207	0	0	0.00147958	0	0.666049	0.746252
TCGA-A6-2679-01A-02R-1410-07	0	0	0.214974	0.28108	0	0.0463514	0	0.00988894	0.121015	0	0	0.070041	0	0.181059	0.0563737	0.0120421	0	0	0	0.00717581	0	0	0.002	0.293286	0.970009
TCGA-A6-5657-01A-01R-A32Z-07	0.31732	0	0.0536873	0.112847	0	0.0880513	0.0148291	0.0435122	0.120022	0	0	0.00675971	0	0.102579	0.0605513	0.0233187	0.014074	0.0265065	0.0121881	0.00375358	0	0	0.573	0.0200734	1.08651
TCGA-AA-A00Q-01A-01R-A002-07	0.00328348	0	0.0455345	0.146457	0	0.199377	0.0470455	0.0484938	0.0818268	0	0	0.0211442	0.0144813	0.158557	0.0732413	0.0999526	0.035082	0	0.0255241	0	0	0	0.228	0.078182	1.06049
TCGA-CM-6169-01A-11R-1653-07	0.0783733	0	0.0279446	0	0	0.138473	0.0864311	0	0.0161941	0	0.0403293	0	0	0.346268	0.0705076	0.145155	0.00290568	0	0.0291535	0	0.0182647	0	0	0.392977	0.923984
TCGA-AA-3980-01A-02R-1022-07	0.0422225	0	0	0.227413	0	0.111784	0.139372	0.0439703	0.0408146	0	0.00460315	0	0	0.033782	0.0445102	0.146393	0.057303	0	0.0217663	0	0.039179	0.0468872	0.149	0.102465	1.04329
TCGA-A6-5665-01A-01R-1653-07	0.0679252	0	0.0727144	0.207119	0	0.152311	0.100386	0.0380989	0.050082	0	0.0972504	0	0	0.0850117	0.0366865	0.0606164	0.00189189	0.00658351	0	0.0233227	0	0	0.169	0.096236	1.05872
TCGA-DM-A28H-01A-11R-A16W-07	0.107993	0	0.12269	0.0773896	0	0.121209	0	0.0408907	0.041655	0	0.00849596	0	0.00207794	0.13219	0.0653351	0.120311	0.113188	0	0.0161522	0.0304226	0	0	0.621	0.0147689	1.06448
TCGA-F4-6703-01A-11R-1839-07	0	0	0.0243022	0.059584	0	0.0645936	0.0440927	0.0272264	0.0365436	0	0.0991499	0	0.00705467	0.306569	0.107917	0.108851	0	0	0	0.102791	0	0.0113254	0	0.549079	0.835521
TCGA-D5-6922-01A-11R-1928-07	0.0339833	0	0.0094	0.075103	0	0.126559	0	0.0285496	0.0692559	0	0.00588999	0.0191641	0	0.348575	0.117914	0.143439	0	0	0.0116453	0.0100402	0	0.000481462	0.022	0.195577	1.03512
TCGA-D5-5537-01A-21R-1928-07	0.0718148	0	0.259903	0.054591	0	0.252802	0.0454093	0.0115196	0.0382872	0	0	0.00376817	0.0108047	0.102604	0.0189734	0.11218	0.00288277	0	0	0.0144597	0	0	0.215	0.0825226	1.03821
TCGA-A6-2677-01B-02R-A277-07	0.0577393	0	0.0109741	0	0	0.421259	0.0735148	0	0	0	0.0787922	0	0.0228598	0.0504747	0.0301879	0.122777	0.061403	0	0.0029249	0.00653358	0.0605601	0	0.363	0.0516902	1.06647
TCGA-DM-A1D4-01A-21R-A155-07	0.0778169	0	0.00247896	0.067705	0	0.371591	0.105229	0.00494021	0.024893	0	0	0.0649069	0.00621624	0.135208	0.0523621	0.045025	0.030359	0	0.011269	0	0	0	0.562	0.0213346	1.09522
TCGA-AA-A004-01A-01R-A00A-07	0.0328813	0	0.0255898	0.181643	0	0	0	0.0237688	0.240656	0	0	0.121794	0	0.29068	0.0203127	0.0504026	0	0	0.012272	0	0	0	0.006	0.254563	1.00256
TCGA-AA-A01P-01A-21R-A083-07	0.0243151	0	0.0871848	0.23721	0	0.0743242	0.0698111	0	0.0565893	0	0.0506087	0.00557656	0	0.127899	0.147676	0.0986869	0.00218192	0	0	0	0	0.0179364	0.001	0.342343	0.947756
TCGA-D5-6537-01A-11R-1723-07	0.0274319	0	0	0.0240981	0	0.140362	0.185065	0	0.0310468	0	0.0562846	0	0.00598195	0.279984	0.0401911	0	0	0.0180423	0	0.102364	0	0.089148	0.101	0.122319	1.05337
TCGA-D5-6532-01A-11R-1723-07	0.0564845	0	0.268899	0	0	0.207636	0.0779076	0	0	0	0.0162556	0	0.012444	0.113061	0.105852	0.100425	0.0410346	0	0	0	0	0	0.552	0.0232737	1.05967
TCGA-AA-3831-01A-01R-0905-07	0	0	0.212543	0.07498	0	0.210671	0.0572039	0.0156043	0.0361618	0	0.0487996	0	0.0137826	0.0429436	0.0220945	0.169311	0.0336805	0.00730104	0	0.0317668	0.0110698	0.0120868	0.138	0.105825	1.02794
TCGA-CM-6171-01A-11R-1653-07	0.056526	0	0.0100812	0.0261807	0	0.308929	0.0399753	0.00588485	0	0	0.00100267	0.0118116	0	0.137616	0.0686373	0.141612	0.0105974	0.00410226	0	0.0693236	0	0.10772	0.235	0.0761203	1.06328
TCGA-AA-3970-01A-01R-1022-07	0.0543825	0	0.118489	0	0	0.268972	0.0921608	0.000784782	0.0121996	0	0.026087	0	0.00956669	0.185064	0.0460566	0.133335	0.00674195	0	0.0147394	0	0.03142	0	0.084	0.131538	1.02496
TCGA-A6-2684-01A-01R-1410-07	7.80663e-05	0	0.00184731	0.0663385	0	0.138697	0	0.00940174	0.0689598	0	0	0.0120401	0	0.444482	0.078694	0.117795	0.0574092	0	0.00175118	0.00114015	0	0.00136585	0	0.416555	0.923063
TCGA-AA-A02K-01A-03R-A32Y-07	0	0	0.0699329	0.188675	0	0.00700412	0.0322664	0.00804976	0.123976	0	0.0478797	0	0.00224311	0.189976	0.0109185	0.201712	0	0.00905828	0	0.0414994	0	0.0668098	0.629	0.0136779	1.0892
TCGA-DM-A1D9-01A-11R-A155-07	0.0203441	0	0.0186381	0.0431329	0	0.315231	0.10018	0.0183921	0	0	0.0410294	0.00621835	0	0.139587	0.079501	0.130918	0.0868281	0	0	0	0	0	0.438	0.0389193	1.07524
TCGA-CM-4751-01A-02R-1839-07	0.00950214	0	0.0680223	0.13531	0	0.183537	0.0489257	0.0206042	0.00962433	0	0	0.0594742	0.00518092	0.0868333	0.156645	0.0792029	0.0284508	0	0.108687	0	0	0	0.002	0.317398	0.95765
TCGA-G4-6315-01A-11R-1723-07	0.16753	0	0.11193	0.0979961	0	0.226993	0	0.0753935	0.0427941	0	0	0.0510884	0.00318172	0.0749083	0.0315697	0.048552	0	0.0202623	0.0478005	0	0	0	0.825	-0.00939056	1.08796
