# Supplementary material for: Prognosis and immunotherapy response prediction based on M2 macrophage-related genes in colon cancer
Source: J Cancer Res Clin Oncol. 2024 Jan 25;150(2):31. doi: 10.1007/s00432-023-05573-6 (PMC10811099; doi:10.1007/s00432-023-05573-6)
Supplement: Supplementary file 5 — Supplementary file5 (XLSX 39 KB) [file 432_2023_5573_MOESM5_ESM.xlsx]

## Sheet: Sheet1
ID	StromalScore	ImmuneScore	ESTIMATEScore	TumorPurity
TCGA-4N-A93T-01A-11R-A37K-07	-1739.39	-360.757	-2100.15	0.956304
TCGA-AA-3511-01A-21R-1839-07	-53.8286	210.607	156.778	0.809204
TCGA-AA-A00K-01A-02R-A002-07	-835.956	291.225	-544.731	0.86531
TCGA-G4-6307-01A-11R-1723-07	-1567.14	-463.293	-2030.44	0.953262
TCGA-A6-2683-01A-01R-0821-07	-1085.36	5.72355	-1079.63	0.90196
TCGA-CM-5864-01A-01R-1653-07	-1009.06	214.147	-794.915	0.88313
TCGA-G4-6320-01A-11R-1723-07	-1508.07	-111.599	-1619.67	0.933323
TCGA-A6-5666-01A-01R-1653-07	-1360.99	-288.195	-1649.19	0.934869
TCGA-AA-3662-01A-01R-1723-07	-334.12	889.319	555.199	0.773479
TCGA-AA-3846-01A-01R-1022-07	-696.671	713.104	16.4327	0.821135
TCGA-CK-5913-01A-11R-1653-07	-364.197	745.574	381.378	0.789398
TCGA-NH-A6GB-01A-11R-A37K-07	-942.503	487.633	-454.87	0.858624
TCGA-AA-3492-01A-01R-1410-07	-454.14	731.411	277.271	0.798686
TCGA-A6-6648-01A-11R-1774-07	-1270.84	-152.093	-1422.93	0.922566
TCGA-F4-6854-01A-11R-1928-07	-250.314	315.899	65.585	0.816996
TCGA-A6-2686-01A-01R-A32Z-07	222.421	1839.95	2062.37	0.615545
TCGA-AA-3525-01A-02R-0826-07	-984.851	588.84	-396.011	0.854163
TCGA-A6-5656-01B-02R-A277-07	1044.64	690.687	1735.33	0.652655
TCGA-A6-6654-01A-21R-1839-07	1107.83	1886.64	2994.47	0.502299
TCGA-AA-3864-01A-01R-1022-07	-408.366	310.351	-98.0147	0.830607
TCGA-CM-6161-01A-11R-1653-07	-396.934	666.47	269.537	0.799369
TCGA-AA-3675-01A-02R-0905-07	-827.707	177.582	-650.125	0.872961
TCGA-AA-3506-01A-01R-1410-07	-420.958	868.515	447.557	0.783397
TCGA-AA-3861-01A-01R-1022-07	-1418.91	776.205	-642.709	0.872429
TCGA-CM-6170-01A-11R-1653-07	-173.192	497.59	324.397	0.794505
TCGA-A6-2681-01A-01R-1410-07	176.916	739.473	916.389	0.738804
TCGA-AU-3779-01A-01R-1723-07	-141.123	1028.94	887.82	0.741624
TCGA-DM-A28E-01A-11R-A32Y-07	-1733.91	-463.918	-2197.83	0.960398
TCGA-A6-2676-01A-01R-0826-07	-142.919	1530.64	1387.72	0.690448
TCGA-F4-6807-01A-11R-1839-07	850.283	1319.03	2169.31	0.603098
TCGA-G4-6310-01A-11R-1723-07	-561.405	-684.791	-1246.2	0.912247
TCGA-CM-4752-01A-01R-1410-07	-192.531	996.236	803.705	0.749849
TCGA-AZ-6603-01A-11R-1839-07	-23.467	645.805	622.338	0.767195
TCGA-CM-6167-01A-11R-1653-07	1157.2	1039.19	2196.39	0.599922
TCGA-AA-3534-01A-01R-0821-07	-655.251	36.8688	-618.382	0.870679
TCGA-CM-6676-01A-11R-1839-07	-459.484	-314.049	-773.533	0.881654
TCGA-AA-A02Y-01A-43R-A32Y-07	-1955.67	320.959	-1634.71	0.934113
TCGA-CM-5860-01A-01R-1653-07	469.063	635.727	1104.79	0.719887
TCGA-AY-A71X-01A-12R-A37K-07	-2122.67	-683.333	-2806	0.981414
TCGA-AZ-6606-01A-11R-1839-07	-1479.87	-163.968	-1643.83	0.93459
TCGA-G4-6297-01A-11R-1723-07	326.401	721.226	1047.63	0.725685
TCGA-AA-3526-01A-02R-A32Z-07	-427.906	843.255	415.349	0.786327
TCGA-AA-3845-01A-01R-1022-07	-497.511	960.136	462.625	0.782021
TCGA-AA-3678-01A-01R-0905-07	-859.13	744.95	-114.18	0.831926
TCGA-G4-6625-01A-21R-1774-07	75.1826	1609.65	1684.84	0.658252
TCGA-AD-A5EK-01A-11R-A28H-07	-950.001	-374.842	-1324.84	0.916915
TCGA-CA-5256-01A-01R-1410-07	-725.266	490.361	-234.905	0.841628
TCGA-F4-6808-01A-11R-1839-07	-1318.89	-288.846	-1607.74	0.932692
TCGA-A6-5659-01A-01R-A278-07	-402.445	-180.236	-582.682	0.868089
TCGA-AA-3554-01A-01R-0826-07	285.09	1537.99	1823.08	0.642842
TCGA-AA-3667-01A-01R-0905-07	-711.133	598.656	-112.477	0.831787
TCGA-CA-5797-01A-01R-1653-07	-281.43	254.814	-26.616	0.824725
TCGA-AZ-6601-01A-11R-1774-07	88.3231	1373.84	1462.16	0.682503
TCGA-G4-6626-01A-11R-1774-07	-1477.64	-361.274	-1838.92	0.944392
TCGA-AA-A02E-01A-01R-A00A-07	-1201.76	46.0445	-1155.72	0.906726
TCGA-CK-4947-01B-11R-1653-07	-175.602	945.999	770.396	0.753075
TCGA-AA-3858-01A-01R-0905-07	-392.012	420.295	28.283	0.820141
TCGA-CM-5341-01A-01R-1410-07	672.683	1501.94	2174.62	0.602476
TCGA-AD-6548-01A-11R-1839-07	-88.2899	994.012	905.722	0.739858
TCGA-D5-6929-01A-31R-1928-07	38.8217	603.47	642.292	0.765313
TCGA-NH-A8F7-01A-11R-A41B-07	-1516.6	-707.158	-2223.75	0.961451
TCGA-AA-3930-01A-01R-1022-07	-359.644	936.171	576.527	0.771491
TCGA-A6-6782-01A-11R-1839-07	411.924	980.301	1392.23	0.689969
TCGA-AM-5821-01A-01R-1653-07	-332.562	1217	884.435	0.741957
TCGA-AA-3561-01A-01R-0821-07	-894.77	248.369	-646.401	0.872694
TCGA-D5-6926-01A-11R-1928-07	397.973	645.098	1043.07	0.726145
TCGA-AA-3538-01A-01R-0821-07	-335.021	228.033	-106.987	0.83134
TCGA-AA-3860-01A-02R-0905-07	-27.4517	948.757	921.305	0.738317
TCGA-AA-A01I-01A-02R-A089-07	-1249.24	149.604	-1099.64	0.903224
TCGA-AA-3544-01A-01R-1873-07	173.992	1548.43	1722.42	0.654089
TCGA-AA-A00R-01A-01R-A002-07	-245.5	1966.98	1721.48	0.654193
TCGA-AA-3850-01A-01R-1022-07	-295.406	1118.6	823.195	0.747954
TCGA-AA-3815-01A-01R-1022-07	-479.618	1567.3	1087.68	0.721627
TCGA-AA-3663-01A-01R-1723-07	-869.933	446.035	-423.898	0.856284
TCGA-QG-A5Z2-01A-11R-A28H-07	-1632.41	781.235	-851.176	0.886974
TCGA-AA-3986-01A-02R-1022-07	-505.082	1524.61	1019.53	0.728516
TCGA-CM-5868-01A-01R-1653-07	-408.393	14.4829	-393.91	0.854003
TCGA-AA-A00L-01A-01R-A002-07	-1229.9	-224.282	-1454.19	0.924326
TCGA-A6-6649-01A-11R-1774-07	-171.359	691.088	519.729	0.776769
TCGA-A6-A567-01A-31R-A28H-07	-795.446	-338.477	-1133.92	0.905372
TCGA-F4-6805-01A-11R-1839-07	600.811	1004.09	1604.9	0.66704
TCGA-AA-3681-01A-01R-0905-07	-750.116	882.93	132.814	0.811266
TCGA-D5-6533-01A-11R-1723-07	-624.516	231.499	-393.017	0.853934
TCGA-A6-2675-01A-02R-1723-07	486.554	968.302	1454.86	0.683286
TCGA-AA-3819-01A-01R-0905-07	-918.483	133.324	-785.16	0.882458
TCGA-AA-3552-01A-01R-0821-07	-570.382	1122.98	552.595	0.773722
TCGA-AA-A03J-01A-21R-A16W-07	-531.501	829.713	298.212	0.796833
TCGA-CM-5861-01A-01R-1653-07	-1194.1	-9.71722	-1203.82	0.909681
TCGA-5M-AATA-01A-31R-A41B-07	-629.495	260.223	-369.273	0.852115
TCGA-G4-6295-01A-11R-1723-07	-808.489	905.141	96.6523	0.814358
TCGA-AA-A017-01A-01R-A00A-07	-549.255	206.198	-343.057	0.850095
TCGA-CM-5349-01A-21R-1723-07	-71.8128	707.621	635.808	0.765926
TCGA-D5-5538-01A-01R-1653-07	274.301	1223.82	1498.12	0.678634
TCGA-CK-6747-01A-11R-1839-07	-634.388	295.915	-338.473	0.849741
TCGA-D5-6530-01A-11R-1723-07	-579.444	1113.4	533.959	0.775452
TCGA-A6-5664-01A-21R-1839-07	482.911	1075.56	1558.48	0.672101
TCGA-AA-3872-01A-01R-1022-07	628.454	895.119	1523.57	0.675886
TCGA-AA-3518-01A-02R-0826-07	-776.309	976.151	199.842	0.805474
TCGA-AZ-5407-01A-01R-1723-07	-1361.17	473.293	-887.873	0.889449
TCGA-AD-6895-01A-11R-1928-07	-357.543	789.378	431.835	0.784829
TCGA-D5-6538-01A-11R-1723-07	-1455.54	-900.222	-2355.76	0.966598
TCGA-AU-6004-01A-11R-1723-07	-26.4796	1116.99	1090.51	0.72134
TCGA-AA-A00E-01A-01R-A002-07	-501.7	1077.25	575.546	0.771583
TCGA-AA-A00D-01A-01R-A002-07	-40.8493	1631.49	1590.64	0.668598
TCGA-AA-3812-01A-01R-0905-07	110.267	876.316	986.583	0.731821
TCGA-A6-2671-01A-01R-1410-07	123.856	519.791	643.647	0.765185
TCGA-AA-3713-01A-21R-1723-07	-692.296	974.128	281.832	0.798283
TCGA-D5-6531-01A-11R-1723-07	-138.016	736.391	598.375	0.769447
TCGA-AA-3548-01A-01R-1873-07	-502.073	734.359	232.286	0.802642
TCGA-G4-6294-01A-11R-1774-07	-981.249	94.0468	-887.202	0.889404
TCGA-CM-6172-01A-11R-1653-07	-461.934	94.9769	-366.957	0.851937
TCGA-AA-3496-01A-21R-1839-07	250.915	1154.97	1405.88	0.688517
TCGA-A6-6142-01A-11R-1774-07	530.417	526.787	1057.2	0.724717
TCGA-CM-4747-01A-01R-1410-07	-516.094	217.353	-298.74	0.846651
TCGA-AA-A02W-01A-01R-A00A-07	-1079.95	-262.618	-1342.56	0.91795
TCGA-A6-5661-01B-05R-2302-07	413.303	1310.53	1723.84	0.653932
TCGA-AD-6901-01A-11R-1928-07	485.353	934.96	1420.31	0.686979
TCGA-DM-A28A-01A-21R-A32Y-07	-606.727	-218.221	-824.948	0.88519
TCGA-G4-6304-01A-11R-1928-07	-1609.32	165.838	-1443.49	0.923726
TCGA-AA-3870-01A-01R-1022-07	267.18	1099.41	1366.59	0.692688
TCGA-AA-3710-01A-01R-1022-07	-38.5181	1966.89	1928.37	0.630927
TCGA-CM-6677-01A-11R-1839-07	-120.542	483.088	362.546	0.791092
TCGA-G4-6299-01A-11R-1774-07	-68.3216	997.804	929.482	0.737507
TCGA-A6-6137-01A-11R-1774-07	-890.306	680.184	-210.122	0.839658
TCGA-AA-3697-01A-01R-1723-07	-825.604	427.784	-397.82	0.854301
TCGA-CA-6716-01A-11R-1839-07	-567.133	-457.084	-1024.22	0.898417
TCGA-DM-A1D0-01A-11R-A155-07	-1789.93	-834.761	-2624.69	0.97596
TCGA-AA-3856-01A-01R-0905-07	-614.618	1188.76	574.137	0.771714
TCGA-DM-A0XD-01A-12R-A155-07	-790.389	-125.708	-916.097	0.891335
TCGA-AZ-6607-01A-11R-1839-07	923.547	1030.3	1953.84	0.628021
TCGA-AD-6890-01A-11R-1928-07	-640.884	182.754	-458.13	0.858869
TCGA-AA-3489-01A-21R-1839-07	1270.58	1910.69	3181.26	0.478404
TCGA-3L-AA1B-01A-11R-A37K-07	-594.422	205.11	-389.312	0.853651
TCGA-RU-A8FL-01A-11R-A37K-07	-2168.69	-685.53	-2854.22	0.982748
TCGA-CK-5912-01A-11R-1653-07	-690.676	-96.6763	-787.352	0.882609
TCGA-A6-5667-01A-21R-1723-07	-427.053	-106.957	-534.01	0.864521
TCGA-AZ-6605-01A-11R-1839-07	800.643	1218.03	2018.68	0.620587
TCGA-AA-3527-01A-01R-0821-07	-46.7738	894.461	847.687	0.745563
TCGA-D5-6924-01A-11R-1928-07	451.726	1003.89	1455.62	0.683204
TCGA-AA-A01C-01A-01R-A00A-07	-282.422	141.173	-141.248	0.834124
TCGA-A6-2678-01A-01R-0821-07	-462.186	589.323	127.137	0.811753
TCGA-G4-6323-01A-11R-1723-07	-1640.38	888.59	-751.788	0.880143
TCGA-A6-6650-01A-11R-1774-07	-1232.42	-290.735	-1523.16	0.928142
TCGA-DM-A28M-01A-12R-A16W-07	-1830.92	-362.348	-2193.27	0.960211
TCGA-CM-5344-01A-21R-1723-07	-110.007	-78.2022	-188.209	0.837906
TCGA-AZ-4313-01A-01R-1410-07	-1042.59	-62.7346	-1105.33	0.903582
TCGA-NH-A5IV-01A-42R-A37K-07	-331.877	981.485	649.608	0.764622
TCGA-AA-3494-01A-01R-1410-07	-950.42	238.725	-711.695	0.877334
TCGA-CM-6164-01A-11R-1653-07	-623.563	325.948	-297.615	0.846563
TCGA-CM-4743-01A-01R-1723-07	-840.977	676.576	-164.401	0.835994
TCGA-QG-A5YX-01A-11R-A28H-07	-1635.9	-265.177	-1901.07	0.947353
TCGA-AA-3664-01A-01R-0905-07	-1217.24	199.876	-1017.36	0.897975
TCGA-A6-6653-01A-11R-1774-07	-555.014	486.512	-68.5018	0.828187
TCGA-AY-A54L-01A-11R-A28H-07	-2044.46	-658.012	-2702.47	0.978385
TCGA-CM-6680-01A-11R-1839-07	23.993	836.466	860.459	0.744312
TCGA-A6-5661-01A-01R-1653-07	-856.167	307.702	-548.466	0.865585
TCGA-AA-3685-01A-02R-A32Z-07	-241.79	1218.03	976.238	0.732855
TCGA-AA-3530-01A-01R-1022-07	-1146.63	468.557	-678.074	0.874955
TCGA-A6-5659-01A-01R-1653-07	-533.599	-112.275	-645.875	0.872656
TCGA-5M-AAT4-01A-11R-A41B-07	-1326.39	-530.269	-1856.66	0.945245
TCGA-AM-5820-01A-01R-1653-07	-566.909	-92.3751	-659.284	0.873616
TCGA-F4-6459-01A-11R-1774-07	371.733	270.083	641.815	0.765358
TCGA-AA-A00A-01A-01R-A002-07	-407.533	716.564	309.032	0.795872
TCGA-AA-3655-01A-02R-1723-07	-476.11	319.202	-156.909	0.83539
TCGA-A6-5660-01A-01R-1653-07	-319.977	195.249	-124.728	0.832784
TCGA-CM-6674-01A-11R-1839-07	-178.585	704.771	526.186	0.776172
TCGA-CM-6166-01A-11R-1653-07	-793.843	-639.7	-1433.54	0.923166
TCGA-DM-A1D8-01A-11R-A155-07	-1323.66	-434.611	-1758.27	0.940434
TCGA-F4-6570-01A-11R-1774-07	448.47	1633.32	2081.79	0.613296
TCGA-AA-A01X-01A-21R-A083-07	-967.909	-27.4272	-995.336	0.896548
TCGA-AD-6963-01A-11R-1928-07	-988.614	709.935	-278.68	0.845081
TCGA-AA-3939-01A-01R-1022-07	-572.304	727.364	155.059	0.809352
TCGA-T9-A92H-01A-11R-A37K-07	-1447.14	-296.644	-1743.78	0.939708
TCGA-A6-5662-01A-01R-1653-07	-666.324	-247.208	-913.532	0.891164
TCGA-DM-A0XF-01A-11R-A155-07	-673.783	139.526	-534.257	0.864539
TCGA-A6-4105-01A-02R-1774-07	13.8217	1095.39	1109.21	0.719436
TCGA-A6-2672-01A-01R-0826-07	76.7923	1803.81	1880.6	0.636351
TCGA-A6-2684-01A-01R-A278-07	346.958	717.604	1064.56	0.723973
TCGA-AA-A01F-01A-01R-A002-07	-1755.02	-216.81	-1971.83	0.950627
TCGA-D5-6535-01A-11R-1723-07	-545.955	668.813	122.858	0.812119
TCGA-A6-A56B-01A-31R-A28H-07	-428.384	-284.759	-713.143	0.877436
TCGA-AA-3977-01A-01R-1022-07	-390.964	829.536	438.572	0.784216
TCGA-D5-6536-01A-11R-1723-07	-313.894	483.112	169.218	0.80813
TCGA-D5-6529-01A-11R-1774-07	445.903	1431.04	1876.94	0.636765
TCGA-D5-6931-01A-11R-1928-07	-281.925	764.901	482.977	0.780155
TCGA-DM-A1HA-01A-11R-A155-07	-1955.07	-340.083	-2295.16	0.96428
TCGA-AA-3955-01A-02R-1022-07	-1027.63	80.1181	-947.512	0.893416
TCGA-G4-6314-01A-11R-1723-07	303.512	206.608	510.12	0.777656
TCGA-D5-5540-01A-01R-1653-07	-886.464	49.7496	-836.715	0.885992
TCGA-AA-3971-01A-01R-1022-07	-617.904	1033.63	415.729	0.786292
TCGA-G4-6317-02A-11R-2066-07	-1207.77	-567.286	-1775.06	0.941268
TCGA-AA-3818-01A-01R-0905-07	-907.661	179.112	-728.549	0.878518
TCGA-AA-A01V-01A-23R-A083-07	-1653.33	383.178	-1270.15	0.913682
TCGA-CA-5255-01A-11R-1839-07	-1641.35	-348.5	-1989.85	0.951445
TCGA-G4-6627-01A-11R-1774-07	213.835	1114.52	1328.36	0.696725
TCGA-AA-3521-01A-01R-0821-07	-570.928	225.221	-345.707	0.8503
TCGA-AA-A00O-01A-02R-A089-07	-21.9667	303.198	281.231	0.798336
TCGA-AZ-4323-01A-21R-1839-07	222.796	1998.43	2221.23	0.597002
TCGA-AA-3524-01A-02R-0821-07	-704.655	323.973	-380.681	0.852991
TCGA-AA-3989-01A-01R-1022-07	-107.103	963.731	856.627	0.744687
TCGA-AA-3542-01A-02R-1873-07	-876.493	202.638	-673.856	0.874655
TCGA-D5-5541-01A-01R-1653-07	-53.0861	725.103	672.017	0.762498
TCGA-AA-A022-01A-21R-A16W-07	-380.712	1279.16	898.451	0.740576
TCGA-AA-3666-01A-02R-0905-07	-712.127	700.179	-11.9485	0.823506
TCGA-DM-A0X9-01A-11R-A155-07	-1094.43	166.633	-927.8	0.892112
TCGA-AA-A01Z-01A-11R-A083-07	-1343.33	-478.58	-1821.91	0.943568
TCGA-AA-3519-01A-02R-0821-07	-776.251	433.368	-342.884	0.850082
TCGA-D5-6539-01A-11R-1723-07	-848.343	440.528	-407.815	0.855063
TCGA-D5-6920-01A-11R-1928-07	-724.354	734.054	9.7	0.821699
TCGA-CM-6678-01A-11R-1839-07	-898.888	-347.821	-1246.71	0.912278
TCGA-D5-6923-01A-11R-A32Z-07	183.732	204.002	387.734	0.788825
TCGA-AA-3941-01A-01R-1022-07	-1162.35	-26.2598	-1188.61	0.908752
TCGA-AD-6888-01A-11R-1928-07	-2003.46	-335.182	-2338.64	0.965951
TCGA-AA-3855-01A-01R-1022-07	-748.285	724.692	-23.5923	0.824474
TCGA-AY-5543-01A-01R-1653-07	-1162.59	492.244	-670.347	0.874405
TCGA-AA-A00W-01A-01R-A002-07	-1801.51	-19.4884	-1821	0.943524
TCGA-AA-3560-01A-01R-0821-07	-432.031	695.288	263.256	0.799923
TCGA-A6-2672-01B-03R-2302-07	-101.842	1220.65	1118.81	0.718456
TCGA-CK-4948-01B-11R-1653-07	-115.164	426.546	311.382	0.795663
TCGA-AZ-6598-01A-11R-1774-07	-745.884	837.66	91.7757	0.814773
TCGA-CM-4746-01A-01R-1410-07	-1327.9	40.692	-1287.21	0.914697
TCGA-G4-6321-01A-11R-1723-07	-1349.76	787.906	-561.855	0.866568
TCGA-AA-3866-01A-01R-1022-07	380.587	1598.35	1978.94	0.62515
TCGA-AY-6197-01A-11R-1723-07	-1204.39	305.679	-898.709	0.890175
TCGA-AA-A01T-01A-21R-A16W-07	-1266.85	24.2139	-1242.63	0.912033
TCGA-AZ-6608-01A-11R-1839-07	-1992.58	-469.613	-2462.19	0.970484
TCGA-AA-A00Z-01A-01R-A002-07	-1042.19	66.5512	-975.642	0.895263
TCGA-AA-A02J-01A-01R-A00A-07	-1772.93	-713.351	-2486.28	0.971331
TCGA-CK-5914-01A-11R-1653-07	-582.977	168.288	-414.688	0.855585
TCGA-A6-6651-01A-21R-1839-07	1211.5	1595.01	2806.51	0.525962
TCGA-DM-A1DA-01A-11R-A155-07	-1393.37	-291.714	-1685.08	0.936727
TCGA-CK-5916-01A-11R-1653-07	-89.9534	1386.07	1296.11	0.700112
TCGA-AD-A5EJ-01A-11R-A28H-07	-852.971	10.7211	-842.25	0.886369
TCGA-AZ-6599-01A-11R-1774-07	-1879.06	-419.736	-2298.8	0.964421
TCGA-CA-5254-01A-21R-1839-07	-422.94	-48.9124	-471.852	0.859899
TCGA-A6-4107-01A-02R-1410-07	-115.307	768.389	653.082	0.764293
TCGA-G4-6293-01A-11R-1723-07	-728.036	973.086	245.05	0.801523
TCGA-QG-A5YW-01A-11R-A28H-07	-710.485	613.311	-97.1739	0.830538
TCGA-AA-3522-01A-01R-0821-07	-1111.18	481.306	-629.878	0.871507
TCGA-5M-AAT5-01A-21R-A41B-07	-1502.4	-475.867	-1978.27	0.95092
TCGA-AA-A029-01A-01R-A00A-07	-1435.35	-213.228	-1648.58	0.934838
TCGA-AA-3869-01A-01R-1022-07	-279.93	1047.08	767.152	0.753389
TCGA-AY-6386-01A-21R-1723-07	-1034.49	443.685	-590.803	0.86868
TCGA-A6-2680-01A-01R-1410-07	-533.049	510.521	-22.5286	0.824386
TCGA-AA-3862-01A-01R-1022-07	-596.038	1023.49	427.457	0.785227
TCGA-A6-3810-01B-04R-A277-07	477.378	590.151	1067.53	0.723672
TCGA-AA-3984-01A-02R-1022-07	-364.578	626.124	261.546	0.800073
TCGA-AA-3693-01A-01R-0905-07	-995.782	52.6822	-943.1	0.893125
TCGA-AA-3814-01A-01R-0905-07	193.506	1148.54	1342.04	0.695282
TCGA-AA-A00U-01A-01R-A002-07	-1034.43	-36.7421	-1071.17	0.901423
TCGA-AA-A02H-01A-01R-A089-07	-863.658	-78.7719	-942.43	0.893081
TCGA-G4-6317-01A-11R-1723-07	-1757.46	-823.71	-2581.17	0.974548
TCGA-AA-3679-01A-02R-0905-07	-681.772	378.698	-303.073	0.84699
TCGA-AA-3562-01A-02R-0821-07	-414	529.552	115.552	0.812745
TCGA-CM-4744-01A-01R-A32Z-07	-1213.75	680.915	-532.838	0.864434
TCGA-NH-A8F8-01A-72R-A41B-07	-291.93	207.553	-84.3764	0.82949
TCGA-G4-6303-01A-11R-1774-07	-175.336	135.636	-39.6995	0.82581
TCGA-G4-6586-01A-11R-1774-07	-1460.59	705.278	-755.314	0.880388
TCGA-CA-6719-01A-11R-1839-07	175.387	625.667	801.054	0.750107
TCGA-A6-6650-01B-02R-A277-07	-834.299	-125.171	-959.471	0.894203
TCGA-QG-A5YV-01A-11R-A28H-07	-1317.11	-89.6372	-1406.75	0.921647
TCGA-AA-3495-01A-01R-1410-07	-790.278	630.96	-159.318	0.835584
TCGA-AA-3842-01A-01R-1022-07	-63.8233	512.105	448.282	0.783331
TCGA-AA-3844-01A-01R-1022-07	-942.247	505.831	-436.416	0.857232
TCGA-AA-3982-01A-02R-1022-07	-172.658	1132.48	959.824	0.734492
TCGA-A6-6140-01A-11R-1774-07	-1281.32	137.172	-1144.15	0.906009
TCGA-CA-6718-01A-11R-1839-07	-200.178	1489.04	1288.87	0.700871
TCGA-AA-A01K-01A-01R-A00A-07	-158.254	514.605	356.351	0.791648
TCGA-AA-3509-01A-01R-1410-07	-600.251	559.822	-40.4287	0.82587
TCGA-A6-5656-01A-21R-1839-07	-1267.92	-296.716	-1564.64	0.930392
TCGA-QL-A97D-01A-12R-A41B-07	-1183.91	645.482	-538.426	0.864846
TCGA-F4-6461-01A-11R-1774-07	-27.7506	596.279	568.528	0.772238
TCGA-F4-6855-01A-11R-1928-07	750.544	398.497	1149.04	0.715363
TCGA-D5-6541-01A-11R-1723-07	478.698	1182.15	1660.85	0.660899
TCGA-AA-3841-01A-01R-0905-07	-378.943	896.387	517.444	0.77698
TCGA-AA-3696-01A-01R-0905-07	-811.787	-277.035	-1088.82	0.902541
TCGA-AZ-6600-01A-11R-1774-07	159.856	744.703	904.559	0.739973
TCGA-AA-3520-01A-01R-0821-07	-16.4432	641.344	624.901	0.766954
TCGA-G4-6588-01A-11R-1774-07	-690.353	431.428	-258.926	0.843527
TCGA-CM-5348-01A-21R-1723-07	699.725	1038.67	1738.39	0.652314
TCGA-AA-3875-01A-01R-0905-07	-450.185	956.139	505.954	0.778041
TCGA-AA-3549-01A-02R-0821-07	-684.3	513.763	-170.537	0.836488
TCGA-A6-2685-01A-01R-1410-07	677.539	1334.64	2012.18	0.621334
TCGA-AA-A02O-01A-21R-A16W-07	-1087.45	228.841	-858.608	0.887478
TCGA-AA-3510-01A-01R-1410-07	-545.098	980.354	435.256	0.784518
TCGA-CA-6715-01A-21R-1839-07	-1327.58	-539.158	-1866.74	0.945727
TCGA-A6-6141-01A-11R-1774-07	-603.257	813.144	209.887	0.804599
TCGA-AA-A02R-01A-01R-A00A-07	-152.153	1581.7	1429.55	0.685993
TCGA-AY-A8YK-01A-11R-A41B-07	-1152.25	-105.147	-1257.39	0.912919
TCGA-A6-6138-01A-11R-1774-07	230.73	1500.34	1731.07	0.653128
TCGA-AA-3848-01A-01R-0905-07	-947.211	317.932	-629.279	0.871464
TCGA-NH-A8F7-06A-31R-A41B-07	-1886.01	-966.173	-2852.18	0.982693
TCGA-D5-6927-01A-21R-1928-07	73.3363	1200.03	1273.37	0.702492
TCGA-AA-3867-01A-01R-1022-07	168.542	429.861	598.404	0.769444
TCGA-G4-6306-01A-11R-1774-07	-1874.21	39.5736	-1834.64	0.944185
TCGA-AA-A01S-01A-21R-A083-07	-1697.76	-561.735	-2259.5	0.96288
TCGA-AA-3514-01A-02R-0821-07	87.14	460.881	548.021	0.774147
TCGA-A6-3810-01A-01R-A278-07	440.801	722.193	1162.99	0.71393
TCGA-AA-A010-01A-01R-A089-07	-944.177	308.872	-635.306	0.871898
TCGA-A6-5656-01A-21R-A278-07	-1007.94	-320.927	-1328.86	0.91715
TCGA-A6-6652-01A-11R-1774-07	-1366.32	-459.266	-1825.59	0.943747
TCGA-5M-AATE-01A-11R-A41B-07	-1122.78	-193.944	-1316.73	0.916439
TCGA-A6-3808-01A-01R-1022-07	550.78	1232.27	1783.05	0.647331
TCGA-AD-6964-01A-11R-1928-07	823.39	1925.21	2748.6	0.533173
TCGA-AA-3833-01A-01R-0905-07	-72.2903	1012.01	939.716	0.736492
TCGA-CM-6679-01A-11R-1839-07	235.979	626.672	862.651	0.744097
TCGA-5M-AAT6-01A-11R-A41B-07	335.401	1440.71	1776.11	0.648108
TCGA-AA-3532-01A-01R-0821-07	1.47079	1317.81	1319.28	0.69768
TCGA-F4-6460-01A-11R-1774-07	-5.44577	402.929	397.483	0.787944
TCGA-AA-3531-01A-01R-0821-07	-1114.13	-58.9288	-1173.06	0.907797
TCGA-A6-3810-01A-01R-1022-07	507.139	1146.34	1653.48	0.66171
TCGA-AZ-4616-01A-21R-1839-07	-681.774	521.671	-160.102	0.835647
TCGA-DM-A28G-01A-11R-A16W-07	-1286.05	-219.325	-1505.38	0.927168
TCGA-AA-3956-01A-02R-1022-07	-398.207	519.708	121.502	0.812235
TCGA-A6-3807-01A-01R-1022-07	-208.225	839.467	631.242	0.766356
TCGA-AA-3688-01A-01R-0905-07	-807.274	339.041	-468.234	0.859628
TCGA-CM-6168-01A-11R-1653-07	815.982	1138.37	1954.36	0.627962
TCGA-AZ-4614-01A-01R-1410-07	-1616.75	-105.279	-1722.03	0.938612
TCGA-DM-A28F-01A-11R-A32Y-07	-1307.06	-199.985	-1507.04	0.927259
TCGA-DM-A28C-01A-11R-A32Y-07	-1507.33	-595.802	-2103.13	0.956432
TCGA-AA-3673-01A-01R-0905-07	-646.444	334.9	-311.544	0.84765
TCGA-AA-3973-01A-01R-1022-07	-716.456	-107.805	-824.261	0.885143
TCGA-DM-A1DB-01A-11R-A155-07	-1792.27	-47.4228	-1839.69	0.944429
TCGA-AA-3979-01A-01R-1022-07	-1239.28	-159.899	-1399.17	0.921215
TCGA-A6-5665-01B-03R-2302-07	-65.7047	599.104	533.4	0.775504
TCGA-AY-4070-01A-01R-1113-07	-678.486	377.31	-301.176	0.846842
TCGA-AD-6965-01A-11R-1928-07	-872.714	-163.457	-1036.17	0.899187
TCGA-A6-2684-01C-08R-A277-07	1051.9	784.249	1836.15	0.641371
TCGA-AA-3680-01A-01R-0905-07	-929.43	570.827	-358.603	0.851295
TCGA-AZ-4615-01A-01R-1410-07	-20.1428	1357.03	1336.89	0.695826
TCGA-AA-3952-01A-01R-1022-07	-125.911	404.805	278.893	0.798543
TCGA-AZ-5403-01A-01R-1653-07	-4.86384	282.744	277.88	0.798633
TCGA-AZ-4315-01A-01R-1410-07	-499.63	649.144	149.514	0.80983
TCGA-AA-3972-01A-01R-1022-07	-709.181	22.0934	-687.088	0.875595
TCGA-AA-3517-01A-01R-0821-07	-590.954	466.019	-124.936	0.832801
TCGA-AA-3529-01A-02R-0821-07	-936.816	66.0861	-870.73	0.888296
TCGA-NH-A50T-01A-11R-A28H-07	-1370.83	-640.869	-2011.7	0.952427
TCGA-NH-A50V-01A-11R-A28H-07	-61.9589	576.961	515.002	0.777206
TCGA-AA-3502-01A-01R-1410-07	-1357.23	568.656	-788.574	0.882693
TCGA-SS-A7HO-01A-21R-A37K-07	-1468.17	-704.821	-2172.99	0.959375
TCGA-AA-A01Q-01A-01R-A002-07	-1071.68	630.325	-441.354	0.857605
TCGA-F4-6809-01A-11R-1839-07	168.222	881.74	1049.96	0.725449
TCGA-AA-3553-01A-01R-0821-07	-258.708	927.137	668.429	0.762838
TCGA-CK-6746-01A-11R-1839-07	-936.742	1182.16	245.42	0.801491
TCGA-G4-6309-01A-21R-1839-07	-1193.48	48.0152	-1145.46	0.90609
TCGA-CK-5915-01A-11R-1653-07	-1330.42	-670.866	-2001.29	0.95196
TCGA-AD-6889-01A-11R-1928-07	-1060.98	33.679	-1027.3	0.898616
TCGA-G4-6298-01A-11R-1723-07	-737.736	-706.485	-1444.22	0.923767
TCGA-AA-3968-01A-01R-1022-07	-116.955	607.759	490.803	0.779436
TCGA-CM-6675-01A-11R-1839-07	-973.934	-187.4	-1161.33	0.907074
TCGA-AA-3660-01A-01R-1723-07	-705.53	147.376	-558.154	0.866296
TCGA-CM-6165-01A-11R-1653-07	125.686	563.255	688.941	0.760888
TCGA-AY-4071-01A-01R-1113-07	-259.877	1276.64	1016.77	0.728794
TCGA-AA-3672-01A-01R-0905-07	-327.621	1496.06	1168.44	0.713371
TCGA-CM-6163-01A-11R-1653-07	-44.6652	842.385	797.719	0.75043
TCGA-A6-2677-01A-01R-0821-07	-1379.42	-402.427	-1781.85	0.941604
TCGA-AA-3851-01A-01R-1022-07	-537.193	857.348	320.154	0.794883
TCGA-AA-3712-01A-21R-1723-07	-214.807	224.406	9.59908	0.821707
TCGA-AZ-4308-01A-01R-1410-07	18.5167	575.276	593.793	0.769876
TCGA-G4-6311-01A-11R-1723-07	-111.295	564.709	453.414	0.782863
TCGA-A6-2682-01A-01R-1410-07	-28.9779	750.598	721.62	0.757767
TCGA-A6-6650-01A-11R-A278-07	-1297.9	-455.954	-1753.86	0.940213
TCGA-NH-A6GA-01A-11R-A37K-07	-958.698	-27.3239	-986.022	0.895941
TCGA-AY-A69D-01A-11R-A37K-07	-1096.31	-176.696	-1273.01	0.913852
TCGA-AA-3975-01A-01R-1022-07	-463.746	544.347	80.6009	0.815723
TCGA-A6-A5ZU-01A-11R-A28H-07	133.081	818.535	951.617	0.735309
TCGA-G4-6628-01A-11R-1839-07	-98.0743	1709.05	1610.97	0.666375
TCGA-CM-5862-01A-01R-1653-07	-525.959	-459.12	-985.079	0.89588
TCGA-D5-6898-01A-11R-1928-07	39.5693	644.963	684.533	0.761308
TCGA-AA-A00F-01A-01R-A002-07	-435.861	74.9758	-360.885	0.85147
TCGA-A6-5659-01B-04R-A277-07	-501.572	-389.176	-890.748	0.889642
TCGA-D5-6932-01A-11R-1928-07	-219.564	426.271	206.708	0.804876
TCGA-F4-6806-01A-11R-1839-07	-540.608	311.891	-228.717	0.841137
TCGA-F4-6569-01A-11R-1774-07	1174.31	1075.73	2250.04	0.593604
TCGA-A6-2679-01A-02R-1410-07	-463.253	1144.85	681.595	0.761587
TCGA-A6-5657-01A-01R-A32Z-07	27.4964	678.907	706.403	0.759222
TCGA-AA-A00Q-01A-01R-A002-07	-761.705	200.273	-561.432	0.866537
TCGA-CM-6169-01A-11R-1653-07	956.798	1579.23	2536.03	0.559307
TCGA-AA-3980-01A-02R-1022-07	-519.245	1170.15	650.903	0.764499
TCGA-A6-5665-01A-01R-1653-07	-1283.16	310.541	-972.622	0.895066
TCGA-DM-A28H-01A-11R-A16W-07	-1315.54	-573.99	-1889.53	0.946809
TCGA-F4-6703-01A-11R-1839-07	1666.6	2364.93	4031.53	0.365367
TCGA-D5-6922-01A-11R-1928-07	188.605	311.649	500.254	0.778566
TCGA-D5-5537-01A-21R-1928-07	-452.374	-108.16	-560.534	0.866471
TCGA-A6-2677-01B-02R-A277-07	56.5665	-128.902	-72.336	0.828502
TCGA-DM-A1D4-01A-21R-A155-07	-1762.38	-110.07	-1872.45	0.945999
TCGA-AA-A004-01A-01R-A00A-07	-457.277	880.931	423.653	0.785573
TCGA-AA-A01P-01A-21R-A083-07	266.274	1774.53	2040.81	0.618036
TCGA-D5-6537-01A-11R-1723-07	-1447.18	-39.1478	-1486.32	0.926116
TCGA-D5-6532-01A-11R-1723-07	-1184.41	-205.44	-1389.85	0.920682
TCGA-AA-3831-01A-01R-0905-07	-590.621	692.161	101.54	0.813941
TCGA-CM-6171-01A-11R-1653-07	-836.516	374.18	-462.336	0.859185
TCGA-AA-3970-01A-01R-1022-07	-868.22	793.993	-74.2275	0.828657
TCGA-A6-2684-01A-01R-1410-07	355.199	1205.7	1560.9	0.671838
TCGA-AA-A02K-01A-03R-A32Y-07	-1351.74	-224.892	-1576.63	0.931035
TCGA-DM-A1D9-01A-11R-A155-07	-1197.64	-424.836	-1622.47	0.93347
TCGA-CM-4751-01A-02R-1839-07	-318.483	904.291	585.808	0.770624
TCGA-G4-6315-01A-11R-1723-07	-1633.24	-493.858	-2127.09	0.957453
